# Supplementary material for: CSC software corrects off-target mediated gRNA depletion in CRISPR-Cas9 essentiality screens
Source: Nat Commun. 2021 Nov 9;12:6461. doi: 10.1038/s41467-021-26722-w (PMC8578331; doi:10.1038/s41467-021-26722-w)
Supplement: Supplementary file 3 — Supplementary Data 1 [file 41467_2021_26722_MOESM3_ESM.xlsx]

## Sheet: Sheet1
Supplementary Table 2: Evaluation of alignment tools for gRNA off-target search
Tool	Version	Genome Assembly	Number of alignments	Alignments with NGG PAM	NGG Targets: edit distance=0	NGG Targets: edit distance=1	NGG Targets: edit distance=2	NGG Targets: edit distance=3	Parameters	Additional	additional link
BLAT	BLAT 3.5	UCSC hg38 (no _alt chr)	0	0	0	0	0	0	blat -stepSize=5 -repMatch=2253 -minScore=20 -minIdentity=0 genome.fa query.fa output.psl	this replicates the webblat	https://genome.ucsc.edu/goldenPath/help/blatSpec.html
BLAT	BLAT 3.5	UCSC hg38 (no _alt chr)	0	0	0	0	0	0	blat -stepSize=5 -tileSize=18 -repMatch=2253 -minIdentity=95 genome.fa query.fa output.psl		https://genome.ucsc.edu/goldenPath/help/blatSpec.html
BLAT	BLAT 3.5	UCSC hg38 (no _alt chr)	0	0	0	0	0	0	blat -stepSize=5 -tileSize=18 -repMatch=600000 -minIdentity=95 genome.fa query.fa output.psl		https://genome.ucsc.edu/goldenPath/help/blatSpec.html
BLAT	BLAT 3.5	UCSC hg38 (no _alt chr)	0	0	0	0	0	0	blat -stepSize=5 -tileSize=18 -repMatch=600000 -minIdentity=100 genome.fa query.fa output.psl		https://genome.ucsc.edu/goldenPath/help/blatSpec.html
BLAT	BLAT 3.5	UCSC hg38 (no _alt chr)	0	0	0	0	0	0	blat -stepSize=5 -tileSize=6 -repMatch=600000 -minIdentity=100 genome.fa query.fa output.psl
Bowtie	bowtie 1.3.0	UCSC hg38 (no _alt chr)	451345	419613	288135	131478	0	-n kept at 3 to compare with -v. Bowtie counts N as mismatch, so no OT with 3 mismatches are retrieved	bowtie -n 3 -a -x BowtieIndex -r query.txt -S output.txt		http://bowtie-bio.sourceforge.net/manual.shtml
Bowtie	bowtie 1.3.0	UCSC hg38 (no _alt chr)	781847	709861	288135	266162	155564	-v takes values between 0 and 3. Bowtie counts N as mismatch, so no OT with 3 mismatches can be retrieved	bowtie -v 3 -l 5 -a -x BowtieIndex -r query.txt -S output.txt	settings used by BAGEL2 according to ‘precalc_library_alignment_info.py’ script	http://bowtie-bio.sourceforge.net/manual.shtml
Bowtie2	bowtie2 2.4.4	UCSC hg38 (no _alt chr)	303725	288453	288135	0	0	0	bowtie2 -N 1 -a --mp 1,0 --np 1 -x Bowtie2Index -r query.txt -S outuput.txt	manual states not ideal for reads < 50 bp.	http://bowtie-bio.sourceforge.net/bowtie2/manual.shtml
Bowtie2	bowtie2 2.4.4	UCSC hg38 (no _alt chr)	288135	288135	288135	0	0	0	bowtie2 -N 1 -a --mp 1,0 --np 1 -L 5 -x Bowtie2Index -r query.txt -S outuput.txt	manual states not ideal for reads < 50 bp	http://bowtie-bio.sourceforge.net/bowtie2/manual.shtml
BWA	bwa 0.7.17	UCSC hg38 (no _alt chr)	1	0	0	0	0	0	bwa aln genome.fa query.fa > output.sai; bwa samse genome.fa output.sai query.fastq > output.sam	per manual: bwa aln mode chosen as read is shorter than ~70bp	http://bio-bwa.sourceforge.net/bwa.shtml
BWA	bwa 0.7.17	UCSC hg38 (no _alt chr)	288646	288646	288646	0	0	0	bwa aln -n 4 -l 1000000 genome.fa query.fa > out.sai; bwa samse -n 1000000 genome.fa output.sai query.fa > output.sam	per manual: If -l is larger than the query sequence, seeding is disabled. When seeding is disabled, BWA guarantees to find an alignment containing maximum maxDiff differences (set here as -n 4).	http://bio-bwa.sourceforge.net/bwa.shtml
BWA	bwa 0.7.17	UCSC hg38 (no _alt chr)	288646	288646	288646	0	0	0	bwa aln -n 2 -l 1000000 genome.fa query.fa > out.sai; bwa samse -n 1000000 genome.fa output.sai query.fa > output.sam	per manual: If -l is larger than the query sequence, seeding is disabled. When seeding is disabled, BWA guarantees to find an alignment containing maximum maxDiff differences (set here as -n 2).	http://bio-bwa.sourceforge.net/bwa.shtml
BWA	bwa 0.7.17	UCSC hg38 (no _alt chr)	288646	288646	288646	0	0	0	bwa aln -n 1 -l 1000000 genome.fa query.fa > out.sai; bwa samse -n 1000000 genome.fa output.sai query.fa > output.sam	per manual: If -l is larger than the query sequence, seeding is disabled. When seeding is disabled, BWA guarantees to find an alignment containing maximum maxDiff differences (set here as -n 1).	http://bio-bwa.sourceforge.net/bwa.shtml
STAR	STAR 2.7.9a	UCSC hg38 (no _alt chr)	0	0	0	0	0	0	star --genomeDir hg38_genome_dir --runThreadN 2 --readFilesIn query.fastq --outFilterMismatchNoverLmax .001 -outFilterMultimapNmax 99999999	star is known to have difficulty with short reads	https://github.com/alexdobin/STAR/blob/master/doc/STARmanual.pdf
GuideScan	GuideScan 1.0	UCSC hg38 (no _alt chr)	740354	740354	288646	280063	171645	145299	PAM= NGG, position=3' to gRNA, gRNA=20nts, edit distance=0-3	note that that we show only counts for Hamming distances here, and no Levenshtein distances even though GuideScan retrieves both
