# Supplementary material for: CSC software corrects off-target mediated gRNA depletion in CRISPR-Cas9 essentiality screens
Source: Nat Commun. 2021 Nov 9;12:6461. doi: 10.1038/s41467-021-26722-w (PMC8578331; doi:10.1038/s41467-021-26722-w)
Supplement: Supplementary file 4 — Supplementary Data 2 [file 41467_2021_26722_MOESM4_ESM.csv]

Supplementary Table 3: Comparison of CSC and Project Achilles� off-target enumerations for Avana
first 2 columns contain gRNA descriptors, column 3-7 contain off-target information calculated by GuideScan, columns 8 and 9 contain off-target information described in the Achilles filter file.
gRNA information		GuideScan metrics					Achilles metrics
guide ID	target sequence	specificity	H0	H1	H2	H3	Achilles n_alignments	Achilles_fail_reason
1	AAAAAAAAATTGTAAAAAATNGG	0.003953239	1	3	132	1516	NA	NA
2	AAAAAAATAGATGATCTTATNGG	0.047013964	1	0	6	95	NA	NA
3	AAAAAAATCCAGCAATGCAGNGG	0.074341546	1	0	2	67	NA	NA
4	AAAAAACCCGTAGATAGCCTNGG	0.384444469	1	0	1	8	NA	NA
5	AAAAAACCCTGCCTTCAAGCNGG	0.189875494	1	0	3	26	NA	NA
6	AAAAAACCTTCAAAGTACAANGG	0.067675796	1	1	2	63	NA	NA
7	AAAAAAGAAGAAAAAACCAGNGG	0.001823543	1	3	93	2176	NA	NA
8	AAAAAAGCTCAAGAAGGAGGNGG	0.044856659	1	0	5	85	NA	NA
9	AAAAAAGGCTGTAAAAGCGTNGG	0.150690139	1	0	5	16	NA	NA
10	AAAAAAGGGCTCCAAAAAGGNGG	0.082397767	1	1	6	48	NA	NA
11	AAAAACAACACATCAGAGCGNGG	0.213617589	1	0	2	17	NA	NA
12	AAAAACACCCGTGGAGCCGGNGG	0.091100583	3	4	6	8	NA	NA
13	AAAAACGCGTTTCTTAGCCGNGG	1	1	0	0	0	NA	NA
14	AAAAACTCTGGGAAATGACTNGG	0.113659264	1	1	1	37	NA	NA
15	AAAAACTGCTTGGGGCTGAGNGG	0.103919609	1	0	3	35	NA	NA
16	AAAAAGACAACCTCGCCCTGNGG	0.347480698	1	0	0	10	NA	NA
17	AAAAAGAGCTGTTTGAACAANGG	0.114451926	1	0	1	37	NA	NA
18	AAAAAGAGGAGAATGCTACGNGG	0.229246054	1	0	1	15	NA	NA
19	AAAAAGATCATGATTGAGCGNGG	0.728030938	1	0	1	4	NA	NA
20	AAAAAGCAGCCGGTAGACTTNGG	0.218216011	2	0	2	7	NA	NA
21	AAAAAGCCACAACTTCACAGNGG	0.134092879	1	0	3	24	NA	NA
22	AAAAAGCCTGGATAACGGAANGG	0.134682315	1	4	0	24	NA	NA
23	AAAAAGCTGGGTTAGAAGCGNGG	0.170327719	1	0	0	17	NA	NA
24	AAAAAGCTTCCGCCTGATGGNGG	0.692381101	0	0	0	8	0	not_aligned
25	AAAAATACGGAGAAATGTGGNGG	0.09029992	1	0	0	37	NA	NA
26	AAAAATAGAAAAGGACCGCANGG	0.130432599	1	0	0	34	NA	NA
27	AAAAATCCAAACTTACATTCNGG	0.188217067	1	0	0	29	NA	NA
28	AAAAATCCGGACAATGGTGGNGG	0.375927507	1	0	0	6	NA	NA
29	AAAAATCCTAAAATAAAATANGG	0.013641632	1	1	25	431	1	in_dropped_guides
30	AAAAATCCTCTGAAGCCGCANGG	0.369352509	1	0	0	12	NA	NA
31	AAAAATCTCGTCTATATCAGNGG	0.339072024	1	0	0	15	NA	NA
32	AAAAATGCCAAAAAGCAAGCNGG	0.043591834	1	1	7	121	NA	NA
33	AAAAATGCGCAAATTCAGCGNGG	0.346962708	1	0	0	7	NA	NA
34	AAAAATGCGCCCCACAGCCANGG	0.250424053	1	0	1	10	NA	NA
35	AAAAATGCTGAATTTCCCAGNGG	0.09313834	1	0	1	52	NA	NA
36	AAAAATGGTTGACCTCACCCNGG	0.195740108	1	0	2	21	NA	NA
37	AAAAATGTACCCAAGCAACGNGG	0.366627072	1	0	0	14	NA	NA
38	AAAAATGTATACTAACCAGGNGG	0.122209386	1	0	5	20	NA	NA
39	AAAAATTGAGAGTAACACAGNGG	0.076139925	1	0	2	48	NA	NA
40	AAAACAAACATGAGTGTGAANGG	0.094819065	1	0	2	47	NA	NA
41	AAAACAAGCATGAGGCCAAGNGG	0.137332629	1	0	2	33	NA	NA
42	AAAACAATCCCGTTTATAGGNGG	0.123415702	1	1	1	27	NA	NA
43	AAAACAATCTCACCTCTGGGNGG	0.322601814	1	0	1	14	NA	NA
44	AAAACACAGCAATCTCCAGANGG	0.144522376	1	0	2	31	NA	NA
45	AAAACACATCAGTATAACATNGG	0.144734995	1	0	2	33	NA	NA
46	AAAACACCAGACGAATTGGCNGG	0.268764432	1	0	2	7	NA	NA
47	AAAACACGCAATTTGTGCAGNGG	0.270709339	1	0	2	9	NA	NA
48	AAAACAGAATATAGTCAGTGNGG	0.133620538	1	0	1	33	1	guide_dropped_by_ceres
49	AAAACAGCTGAGACTTAAAANGG	0.105520769	1	0	1	45	NA	NA
50	AAAACAGGACGATGTGCGGCNGG	1.284901991	0	0	0	9	0	not_aligned
51	AAAACAGGTTGCTGGCAACGNGG	0.254130924	1	0	0	13	NA	NA
52	AAAACATCGACCGAAAGCGTNGG	Inf	0	0	0	0	0	not_aligned
53	AAAACCACAGAACATGCCAANGG	0.143661344	1	1	1	31	NA	NA
54	AAAACCCAGGAAATTAGCAANGG	0.088673107	2	0	4	61	NA	NA
55	AAAACCCATGAGATGCAAGANGG	0.141889071	1	0	0	27	NA	NA
56	AAAACCCCGAGGTCACCAGGNGG	0.275916685	1	0	0	11	NA	NA
57	AAAACCTCAGGGCATCCCGANGG	0.642924401	1	0	0	5	NA	NA
58	AAAACCTCGGATTTCAGCCGNGG	0.500366805	1	0	0	4	NA	NA
59	AAAACCTTCCCTCTTACCCGNGG	0.28085791	1	0	0	10	NA	NA
60	AAAACGCCCCCTACTGCCAGNGG	0.429808645	1	0	0	5	NA	NA
61	AAAACGTGAAACTTACACAGNGG	0.164822239	1	0	1	18	NA	NA
62	AAAACTACAGAAGCCTCCCGNGG	0.304123629	1	0	1	8	NA	NA
63	AAAACTCAAACGATAAAACANGG	0.125643197	1	0	2	40	NA	NA
64	AAAACTCTGACTATTTCGCANGG	0.688630827	1	0	0	6	NA	NA
65	AAAACTGCAAACCAACACCANGG	0.141683929	1	0	0	28	NA	NA
66	AAAACTGCTGAAGAACCAGGNGG	0.146562715	1	0	0	32	NA	NA
67	AAAACTGGCAAACCCTCACANGG	0.329608354	1	0	0	18	NA	NA
68	AAAACTGGTTTCCAGCAGAGNGG	0.10757064	1	0	2	34	NA	NA
69	AAAACTGTACGAGTGACGGANGG	0.666986035	1	0	0	3	NA	NA
70	AAAACTGTATTAAATAAAATNGG	0.031525115	1	0	11	175	1	in_dropped_guides
71	AAAACTGTCCATAGTGACCGNGG	0.316484308	1	2	1	3	NA	NA
72	AAAAGAACTGAGCCAAGCAGNGG	0.118532643	1	0	2	33	1	guide_dropped_by_ceres
73	AAAAGAAGATGACCCAAAAGNGG	0.121928351	1	0	1	48	NA	NA
74	AAAAGAATAAGAAGAAAACGNGG	0.008694851	1	0	29	556	NA	NA
75	AAAAGAATCAGATAGACCCGNGG	0.323464016	1	0	0	12	NA	NA
76	AAAAGACACGGAAGATACCANGG	0.308490839	1	0	0	14	NA	NA
77	AAAAGACCAGCAATCAAAGANGG	0.126434304	1	0	2	39	NA	NA
78	AAAAGACTGCCAAGGCCACGNGG	0.29717038	1	0	0	15	NA	NA
79	AAAAGAGCAGGAGTTCCTGGNGG	0.081785754	1	0	2	38	NA	NA
80	AAAAGATAAACAAATTTGCANGG	0.013030462	2	1	16	376	NA	NA
81	AAAAGATCACTGAAGTTGGANGG	0.086374377	1	0	2	38	NA	NA
82	AAAAGATCTTTCACGAGCTGNGG	0.370054321	1	0	0	7	NA	NA
83	AAAAGATGAAAGCTCCAACANGG	0.126312975	1	0	3	39	NA	NA
84	AAAAGCAAGGACGGTAACGGNGG	0.420346488	2	0	0	8	NA	NA
85	AAAAGCAGATAGAGCTCCCGNGG	0.37910791	1	0	0	9	NA	NA
86	AAAAGCAGCCAGCAACTTGANGG	0.115955067	2	0	1	30	NA	NA
87	AAAAGCATCCAATCCCGTGGNGG	0.686086882	1	0	2	2	NA	NA
88	AAAAGCCTCGACCACACACANGG	0.348628854	1	0	0	9	1	guide_dropped_by_ceres
89	AAAAGCCTGGAATCCTTCCGNGG	0.214375083	1	0	3	9	NA	NA
90	AAAAGCGCTCCCTCTACCGGNGG	0.495899236	1	0	0	4	NA	NA
91	AAAAGCGTCTGAAGCTCTGGNGG	0.385144083	1	0	0	7	NA	NA
92	AAAAGCGTTGCAGCTGTGGANGG	0.353861251	1	0	0	6	NA	NA
93	AAAAGCTGCCGCCTGCTACGNGG	0.821157839	1	0	1	3	NA	NA
94	AAAAGCTTGAGCTTGCTGAANGG	0.204054033	2	0	1	13	NA	NA
95	AAAAGGAAGGTGCAGAAAGGNGG	0.063516008	1	0	6	76	NA	NA
96	AAAAGGAGCCTCCCAAACAANGG	0.238085227	1	0	1	15	NA	NA
97	AAAAGGATCAATAGACAACGNGG	0.143088314	1	0	1	23	NA	NA
98	AAAAGGATCCTTGCTCCCAGNGG	0.18701292	1	0	0	14	NA	NA
99	AAAAGGCAGGGTAGTCACCGNGG	0.459391557	1	0	0	10	NA	NA
100	AAAAGGCATGATGCTCACCANGG	0.376888381	1	0	1	8	NA	NA
101	AAAAGGCCTGACATATCTGANGG	0.14945137	2	0	3	20	NA	NA
102	AAAAGGCTGTCCCATCCAGTNGG	0.367225544	1	0	0	11	NA	NA
103	AAAAGGGGCGTCAGGCCAAANGG	0.339617142	1	0	0	7	NA	NA
104	AAAAGGTTTGCAGGTCAGAGNGG	0.136999426	1	0	2	27	NA	NA
105	AAAAGTAAAAATAATTACAGNGG	0.013657825	1	0	25	282	NA	NA
106	AAAAGTACTGAGGGTCCCCANGG	0.159067083	1	0	3	53	NA	NA
107	AAAAGTATAGAAAAGTCTGGNGG	0.084644678	1	0	3	37	NA	NA
108	AAAAGTATGGAAAAGTGTGGNGG	0.072447374	1	3	1	43	NA	NA
109	AAAAGTATTCTCAAACTAGANGG	0.086834483	2	1	3	39	NA	NA
110	AAAAGTCCAAAAATGCTGCGNGG	0.289456957	1	0	0	14	NA	NA
111	AAAAGTCCACCAGAGCCATGNGG	0.185818726	1	0	0	16	NA	NA
112	AAAAGTGCAGGTAGTCCCCGNGG	0.650648202	1	0	0	3	NA	NA
113	AAAAGTGTAGTTGTACTGCANGG	0.215405936	1	1	2	14	NA	NA
114	AAAAGTGTCGAGGAGGGCGTNGG	0.581238916	1	0	0	4	NA	NA
115	AAAAGTGTGTGTGGGAGCTGNGG	0.091154788	1	0	1	60	NA	NA
116	AAAAGTTAGTATTAATATATNGG	0.057767957	1	0	2	83	NA	NA
117	AAAAGTTCTCGCCATCTCCGNGG	0.690376456	1	0	0	3	NA	NA
118	AAAAGTTCTTTCACATCGGANGG	0.334348976	1	0	1	5	NA	NA
119	AAAATAAAGGCAGATCCCGANGG	0.179785297	2	1	0	16	NA	NA
120	AAAATAACATACCTTAACCANGG	0.189812536	1	0	2	21	NA	NA
121	AAAATAATGGAGAATCCCCANGG	0.177386028	1	0	1	24	NA	NA
122	AAAATAGAGGAGGAACAAGGNGG	0.040209405	0	11	6	75	0	not_aligned
123	AAAATAGCAAACAATCCAGGNGG	0.086623895	1	0	4	49	NA	NA
124	AAAATAGCAAACGATCCAGANGG	0.142285311	1	0	5	13	NA	NA
125	AAAATAGCAGAAGATCTGGGNGG	0.127687274	1	0	3	30	NA	NA
126	AAAATAGCAGTAAACTCAACNGG	0.240810194	0	0	2	28	0	not_aligned
127	AAAATCAGATGAACAATTGANGG	0.142412719	1	0	3	30	NA	NA
128	AAAATCCAAGCTTCTCAAGTNGG	0.176020267	1	0	3	27	NA	NA
129	AAAATCCACCAACTGAGTTGNGG	0.368939268	1	0	0	11	NA	NA
130	AAAATCCACTCAGTAGGCCANGG	0.249761948	1	0	2	17	NA	NA
131	AAAATCCCAGAAGAAAAACTNGG	0.000297963	2	39	1423	17227	NA	NA
132	AAAATCCTCTTCAGTTCCTCNGG	0.167838237	1	0	2	25	NA	NA
133	AAAATCGATGGGCTGAATCTNGG	0.421391401	0	0	0	10	0	not_aligned
134	AAAATCGCTCAGTTACAGGANGG	0.293829958	1	0	0	12	NA	NA
135	AAAATCGTCCCATCCCCCAGNGG	0.037269195	1	12	14	26	NA	NA
136	AAAATCGTCCCATTCCCCAGNGG	0.027205216	11	15	20	13	NA	NA
137	AAAATCGTCGTGCTGGGGGANGG	0.483893387	1	0	0	5	NA	NA
138	AAAATCTACAGACACAGACGNGG	0.299595747	1	0	0	18	NA	NA
139	AAAATCTCCTCAAAAAGTAGNGG	0.148445939	1	0	0	35	NA	NA
140	AAAATCTCCTCCTCCTACAGNGG	0.222253643	1	0	1	21	NA	NA
141	AAAATCTCGTTTCTGCCGAGNGG	0.447638253	1	0	0	5	NA	NA
142	AAAATGACTGACGTGGAGTCNGG	0.38721121	1	0	0	9	NA	NA
143	AAAATGATCGAAGAGAAAAGNGG	0.05155323	1	0	4	62	NA	NA
144	AAAATGCAGGTGAAGACCCANGG	0.155325187	1	0	0	30	NA	NA
145	AAAATGCCAGTCCATTCCCGNGG	0.488755204	1	0	1	6	NA	NA
146	AAAATGCCGCAGCTGAACGGNGG	0.910297483	1	0	0	1	NA	NA
147	AAAATGCTAACATTACCTCANGG	0.110925773	1	0	2	41	NA	NA
148	AAAATGGCAGCAAACTCTTCNGG	0.176167538	1	0	1	26	NA	NA
149	AAAATGGCCAATTCTTTAAGNGG	0.099917972	2	0	1	39	NA	NA
150	AAAATGGCCACATCTCGCGGNGG	0.741046127	1	0	0	3	NA	NA
151	AAAATGGCTACACCTCCCGANGG	0.796810097	1	0	0	2	NA	NA
152	AAAATGGCTGGTAAGCAGGCNGG	0.111000642	1	0	2	21	NA	NA
153	AAAATGGGAAAAAAACAGAANGG	0.003461946	1	1	52	2175	NA	NA
154	AAAATGTCTGGATTTCTAGANGG	0.153806359	1	0	1	36	NA	NA
155	AAAATGTTGTAGGAGCCCGTNGG	0.159043957	3	3	1	5	NA	NA
156	AAAATTATCGGAAACGGTAGNGG	2.105695403	0	0	0	5	0	not_aligned
157	AAAATTCTTGAACCACCTGANGG	0.203000243	1	1	2	15	NA	NA
158	AAAATTGGAGATTCATACCGNGG	0.311654728	1	0	0	10	NA	NA
159	AAAATTTGTAGTTAATACGANGG	0.298178601	1	0	1	9	NA	NA
160	AAACAAAAGGCGATACACAANGG	0.166178277	2	1	1	25	NA	NA
161	AAACAAAGAGAACTTACCAGNGG	0.15959773	1	0	2	37	NA	NA
162	AAACAAATAATGAATTCCTGNGG	0.068749711	1	0	3	60	NA	NA
163	AAACAACGACAGCGAGACCGNGG	0.564122433	1	0	0	7	NA	NA
164	AAACAACTATCATGAGCGCGNGG	0.898572502	1	0	0	1	NA	NA
165	AAACAAGAAAACAGATCGCANGG	0.117221208	1	0	3	37	NA	NA
166	AAACAAGCTAGAAATATGGGNGG	0.130698077	1	0	2	23	NA	NA
167	AAACAAGGACGATAGCCAGANGG	0.253152672	1	0	0	9	NA	NA
168	AAACAAGGCCTTCTGCACCGNGG	0.438093665	1	0	1	5	NA	NA
169	AAACAAGTGCTCAGCTCTAGNGG	0.137431717	4	0	3	12	NA	NA
170	AAACAATCGGAATCATCCAGNGG	0.20248604	1	1	0	12	NA	NA
171	AAACAATGAGAGGAGTCGAGNGG	0.364391139	1	0	1	11	NA	NA
172	AAACAATGGCAACAAGAAAANGG	0.039609227	1	0	16	103	NA	NA
173	AAACAATTAGCAAAATTGAANGG	0.026099212	1	0	10	147	NA	NA
174	AAACAATTCGATATGAACCANGG	0.277913436	1	0	2	5	NA	NA
175	AAACACATAGAGCAGCCCGANGG	0.447335156	1	0	0	5	NA	NA
176	AAACACATCTCTCACCGCGGNGG	0.727272727	1	0	0	1	NA	NA
177	AAACACATCTTACAGATCAGNGG	0.259123895	1	0	0	25	NA	NA
178	AAACACCAGGAAAAGAGCCANGG	0.097829215	1	0	1	44	NA	NA
179	AAACACCGAGAAGACATGCGNGG	0.718121028	1	0	0	3	NA	NA
180	AAACACCTCTACCTCCTGCGNGG	0.6646446	1	0	0	3	NA	NA
181	AAACACTGTGAGCAGCCGGANGG	0.325976533	1	0	0	10	NA	NA
182	AAACACTTCTGAATCCCACGNGG	0.505337697	1	0	0	9	NA	NA
183	AAACAGAAGGCCAAGAGCAGNGG	0.038791762	1	0	9	221	NA	NA
184	AAACAGACAAACCTGTCGCANGG	0.348717357	1	0	2	13	NA	NA
185	AAACAGACTCCATCACCACGNGG	0.321179464	1	0	2	8	NA	NA
186	AAACAGAGATGGGAAACGAANGG	0.116622441	1	0	1	53	NA	NA
187	AAACAGCAGTCATAGCCAAGNGG	0.225903865	1	0	0	26	NA	NA
188	AAACAGCCTAAGAAAGGCCANGG	0.177014066	1	0	1	26	NA	NA
189	AAACAGCGATCTTCCAGGCGNGG	0.525053048	1	0	0	5	NA	NA
190	AAACAGCTCCTCCGATTCCGNGG	0.358193879	1	0	0	6	NA	NA
191	AAACAGGCGCCACATGACCGNGG	0.908173562	1	0	0	3	NA	NA
192	AAACAGGGAGGTCAAAACGGNGG	0.277128414	1	0	2	16	NA	NA
193	AAACAGGTCCACCCCGACACNGG	0.071957339	1	14	9	5	NA	NA
194	AAACAGTCCGAAGAGCACAGNGG	0.175718027	1	0	2	12	NA	NA
195	AAACATCGACGAAAAGGGGCNGG	0.188204121	2	2	0	5	NA	NA
196	AAACATCTCCACTAACACCTNGG	0.293711901	1	0	2	11	NA	NA
197	AAACATGAAGCAAAACAACANGG	0.066005004	1	0	3	76	NA	NA
198	AAACCAAGTGCAAGTTCCCANGG	0.233202571	1	0	2	25	NA	NA
199	AAACCAATCCTTCAGCCGGGNGG	0.492533987	1	0	1	2	NA	NA
200	AAACCAGAATAAGATCTGGANGG	0.168397289	1	0	2	28	NA	NA
201	AAACCAGAGTGGTGAGGCCGNGG	0.459338691	1	0	0	7	NA	NA
202	AAACCAGATGGGGTCCAGCGNGG	0.299254192	1	0	1	10	NA	NA
203	AAACCAGCACAAAAGTGGAGNGG	0.184196662	1	0	2	16	NA	NA
204	AAACCAGCATCACGTCCATGNGG	0.22148793	2	2	1	7	NA	NA
205	AAACCAGCTTCCCTATTCCANGG	0.224178626	1	0	2	17	NA	NA
206	AAACCAGGAAAGAAAATGTGNGG	0.041890094	1	1	5	89	NA	NA
207	AAACCATCAGGGTTGAAGCGNGG	0.58986022	1	0	0	6	NA	NA
208	AAACCCACAATGTTAAAAAANGG	0.057762029	1	1	7	74	NA	NA
209	AAACCCACCAAACTGCACCANGG	0.304892581	1	0	0	13	NA	NA
210	AAACCCAGAACATAGCCACANGG	0.214354927	2	0	0	18	NA	NA
211	AAACCCAGACTCGCTCCACANGG	0.314168874	1	0	0	14	NA	NA
212	AAACCCATAGTGGTGCTGCANGG	0.431210896	1	0	0	8	NA	NA
213	AAACCCTAAAGAAAACCCAGNGG	0.113243278	1	0	2	28	NA	NA
214	AAACCCTATGCCCAAATGAGNGG	1.646186405	0	0	0	6	0	not_aligned
215	AAACCCTGCAAAGAAAACGANGG	0.214369159	1	0	1	19	NA	NA
216	AAACCTAGCCCCAATACTTANGG	0.58976867	0	0	0	9	0	not_aligned
217	AAACCTATATCCCTCCCAAANGG	0.066392955	5	6	6	26	NA	NA
218	AAACCTCCGAAGACACATGGNGG	0.422410555	1	0	1	8	NA	NA
219	AAACCTCGTGTGCAGTCGCANGG	0.670517928	1	0	0	2	NA	NA
220	AAACCTCTAGAATAAAAGGTNGG	0.049514916	1	0	3	104	NA	NA
221	AAACCTCTATCAGTCTGCAGNGG	0.670967892	1	0	0	3	NA	NA
222	AAACCTGCTGATATTCCTGGNGG	0.217138416	1	0	0	21	NA	NA
223	AAACCTGGTCATCATCACAGNGG	0.218378313	1	0	0	25	NA	NA
224	AAACGAACGCCAGCTTTCACNGG	0.561307599	1	0	1	6	NA	NA
225	AAACGAGATCGAGAAAGGTANGG	0.493217809	0	0	0	8	0	not_aligned
226	AAACGAGGCCAGTTACCCGGNGG	0.819397993	1	0	0	1	NA	NA
227	AAACGCTACCCAAGAGCTAANGG	0.364159629	1	0	1	4	NA	NA
228	AAACGCTCTCGGAATTATGGNGG	0.412579395	1	0	0	3	NA	NA
229	AAACGGAGTAGCTCTCCTTGNGG	0.063839482	3	7	7	9	NA	NA
230	AAACGGGTCACAGACTTCCANGG	0.106047233	1	1	4	16	NA	NA
231	AAACGGTACGACAGCGTGTGNGG	Inf	0	0	0	0	0	not_aligned
232	AAACGGTGCCTGTAAGTACGNGG	1	1	0	0	0	NA	NA
233	AAACGGTGTGATGAGAGGCANGG	0.16893278	1	0	1	18	NA	NA
234	AAACGTGCACGGTCCGGCCGNGG	1	1	0	0	0	NA	NA
235	AAACGTGTCTGGCTCCTGAGNGG	0.346457941	1	0	1	7	NA	NA
236	AAACGTTCAGAGCTGCACCANGG	0.412886356	1	0	0	7	NA	NA
237	AAACTCAACCATCTCCAGAGNGG	0.071178929	8	0	0	20	NA	NA
238	AAACTCACCAAGACACAGGANGG	0.222475175	1	0	0	15	NA	NA
239	AAACTCAGTGACACTCCCAANGG	0.2267346	1	0	1	18	NA	NA
240	AAACTCAGTGACTCGATCCANGG	0.545329662	1	0	0	9	NA	NA
241	AAACTCATCACAATTCCGAANGG	0.479544098	1	0	0	6	NA	NA
242	AAACTCATCCAAAAAAGCCANGG	0.188379098	1	0	2	25	NA	NA
243	AAACTCATCTCCTACCCACCNGG	0.239505809	1	1	1	11	NA	NA
244	AAACTCCCATCCTATCCAGANGG	0.3046979	1	0	1	11	NA	NA
245	AAACTCCTCAGAGTACGCCGNGG	0.694874104	1	0	0	3	NA	NA
246	AAACTCCTCCAGATGCCAGANGG	0.155007995	1	0	3	18	NA	NA
247	AAACTCTGAGAATTGTGGAGNGG	0.12393402	1	0	2	28	NA	NA
248	AAACTCTGCATGGTCCCCTANGG	0.197922634	1	0	0	15	NA	NA
249	AAACTGACGGAGGAGAGGGANGG	0.068730659	1	0	4	47	NA	NA
250	AAACTGAGGGAGTTTCCCCGNGG	0.460902018	1	0	0	7	NA	NA
251	AAACTGATCTCTCATAAAAGNGG	0.064869497	1	0	2	66	NA	NA
252	AAACTGCCGGAGTTTCACGGNGG	0.710526316	1	0	1	0	NA	NA
253	AAACTGCTGCTATCTCCCGGNGG	0.277770091	1	0	1	11	NA	NA
254	AAACTGGCACGAGAGTGCCGNGG	0.696280037	1	0	0	4	NA	NA
255	AAACTGTAGTGCAGGGTCAGNGG	0.268123188	0	0	3	23	0	not_aligned
256	AAACTTACCGAATCTTCAGGNGG	0.780487805	1	0	0	1	NA	NA
257	AAACTTAGCAAGACTCCAGANGG	0.444590581	1	0	0	9	NA	NA
258	AAACTTAGGGCCACTGTTTGNGG	0.306442316	1	0	0	10	NA	NA
259	AAACTTCCCAGAGCTCTGAGNGG	0.164390589	1	0	4	16	NA	NA
260	AAACTTCCTCAGGGTACCCANGG	0.284722713	1	0	0	13	NA	NA
261	AAACTTCCTGGCTTACACGGNGG	0.311782389	1	0	0	10	NA	NA
262	AAACTTCTCAACATTGCAGANGG	0.128493428	1	0	3	42	NA	NA
263	AAACTTCTCCAGGAGCTGGANGG	0.101306739	1	1	1	27	NA	NA
264	AAACTTGAAGAGCATCTGGANGG	0.117420217	1	0	0	36	NA	NA
265	AAACTTGCTGACGTGCCTGGNGG	0.414223727	1	0	0	6	NA	NA
266	AAACTTGGCAAGCAAACCTGNGG	0.200785503	2	1	1	8	NA	NA
267	AAACTTGTGCAAGCAGAAGGNGG	0.117975716	1	0	2	38	NA	NA
268	AAACTTTCGGAACACACCCANGG	0.202036882	1	1	0	24	NA	NA
269	AAAGAAAGACAAACACAACANGG	0.023934877	1	1	14	243	NA	NA
270	AAAGAAAGAGGAATAGTAGCNGG	0.071376702	0	0	4	86	0	not_aligned
271	AAAGAAATAGAAAAACTCTGNGG	0.022189892	1	2	15	192	NA	NA
272	AAAGAACACATACAGCCCCGNGG	0.365075318	1	0	1	7	NA	NA
273	AAAGAACCTACAGAGAACTGNGG	0.239885728	1	0	1	16	NA	NA
274	AAAGAACTGCAGTTTCTGGCNGG	0.092098496	2	0	1	41	NA	NA
275	AAAGAAGAAAATACCCTCCANGG	0.120099514	1	0	6	30	NA	NA
276	AAAGAAGAAAGATGAGGCAGNGG	0.012985515	13	8	22	241	NA	NA
277	AAAGAAGCCCCCAAACCAAANGG	0.09942619	1	0	0	48	NA	NA
278	AAAGAAGCTTCCCAGAGCCGNGG	0.178542382	1	0	2	18	NA	NA
279	AAAGAAGGCAGGAATTGGAANGG	0.030305589	1	1	9	125	NA	NA
280	AAAGAAGTCCCAGGAAACCGNGG	0.236523012	1	0	0	18	NA	NA
281	AAAGAAGTCTGATTATCCAGNGG	0.031355548	1	0	1	150	NA	NA
282	AAAGAAGTGATCCAACCCCANGG	0.421764581	1	0	0	11	NA	NA
283	AAAGAATGAGAACTTCGACANGG	0.292786591	1	0	1	14	NA	NA
284	AAAGAATGATTGCAGCCGAANGG	0.325954591	1	0	1	10	NA	NA
285	AAAGACAGAACACAACACTTNGG	0.133703073	1	0	2	34	NA	NA
286	AAAGACAGAATCCAAGGCCGNGG	0.221552895	1	0	0	19	NA	NA
287	AAAGACCACAGCGCTCCAGANGG	0.39038247	1	0	1	8	NA	NA
288	AAAGACCAGCTGCAAGGAATNGG	0.148836616	1	2	8	25	NA	NA
289	AAAGACGACGGAGTTGACCANGG	0.128767341	6	1	0	3	NA	NA
290	AAAGACGAGAACAGGCACAGNGG	0.036729555	1	0	11	80	NA	NA
291	AAAGACGTCACAATTCCAATNGG	0.744222897	1	0	0	7	NA	NA
292	AAAGACTCTGCACACTTGCGNGG	0.632422258	1	0	0	4	NA	NA
293	AAAGACTGACCCATTGACCGNGG	0.504413714	1	0	0	6	NA	NA
294	AAAGACTTCATGATCCAAGGNGG	0.207123575	1	1	2	16	NA	NA
295	AAAGACTTCTTCATCTTCCANGG	0.090198385	1	0	1	48	NA	NA
296	AAAGACTTGCTCCAAAACACNGG	0.26397137	0	0	1	21	0	not_aligned
297	AAAGAGAAAGTAGCGTACGGNGG	0.503431289	1	0	1	4	NA	NA
298	AAAGAGAAGGAAGTACATGGNGG	0.049410103	1	0	6	72	NA	NA
299	AAAGAGAGCCAGAATTGCCTNGG	0.067114108	1	0	5	58	NA	NA
300	AAAGAGATAGAAACTCACCANGG	0.084367168	1	0	1	87	NA	NA
301	AAAGAGATAGCAGTGAACCANGG	0.130790252	1	0	1	31	NA	NA
302	AAAGAGCACTGGACTCCGGANGG	0.318040862	1	0	1	10	NA	NA
303	AAAGAGCGTTTGGATCAGGANGG	0.323231924	1	0	1	7	NA	NA
304	AAAGAGCTGGACAGTCAAGANGG	0.230874243	1	1	1	21	NA	NA
305	AAAGAGGCGCGCAGTGGCCGNGG	0.633379443	1	0	0	3	NA	NA
306	AAAGAGTTCGAATCACTGGGNGG	0.345500476	1	0	0	6	NA	NA
307	AAAGATATAGCAAATTATGGNGG	0.198830666	0	0	1	32	0	not_aligned
308	AAAGATATGAAACATCGGCTNGG	0.119994471	1	0	3	38	NA	NA
309	AAAGATATGTGGCCACAGGANGG	0.150489719	1	1	2	21	NA	NA
310	AAAGATCACTACAAACACCGNGG	0.337360231	1	0	1	7	NA	NA
311	AAAGATCTCCAATATCTCCTNGG	0.123778539	1	0	1	24	NA	NA
312	AAAGATCTGGGGCACACTCTNGG	0.270241333	1	0	4	13	NA	NA
313	AAAGATGACGGAGTTGACCANGG	0.102494276	1	6	0	11	NA	NA
314	AAAGATGGTTTAGGAGTCGGNGG	0.228963577	1	0	0	13	NA	NA
315	AAAGATGTGACAGTACGGGANGG	0.384015632	1	0	0	7	NA	NA
316	AAAGATTACGAACTTCCCTGNGG	0.260970812	1	0	1	11	NA	NA
317	AAAGCAATCCAGGAACTTGGNGG	0.186428397	1	0	3	12	NA	NA
318	AAAGCACCGGAAGATCCTGANGG	0.430770703	1	0	0	5	NA	NA
319	AAAGCACTACCCTTAGTGGGNGG	0.47200164	1	0	0	7	NA	NA
320	AAAGCAGAGCGACTCGGTTANGG	0.466632026	1	0	2	1	NA	NA
321	AAAGCAGAGGAATCAGACCCNGG	0.275574272	1	0	0	21	NA	NA
322	AAAGCAGTACCTGCCCCACGNGG	0.181397179	1	0	0	19	NA	NA
323	AAAGCATCACCTGCAAGGCGNGG	0.303332866	1	0	0	13	NA	NA
324	AAAGCATCATTGTCAGGCAANGG	0.285330813	1	0	1	12	NA	NA
325	AAAGCATTACCGGGTTCGCTNGG	0.713375972	1	0	0	3	NA	NA
326	AAAGCCAACAACCAAAGCCANGG	0.166127228	1	0	0	31	NA	NA
327	AAAGCCAGAGAGCCAGCCGCNGG	0.155789852	1	2	0	27	NA	NA
328	AAAGCCAGCAGCCATAGCCANGG	0.064137999	1	1	7	126	NA	NA
329	AAAGCCAGCGACCATCAGCGNGG	0.553658949	1	0	0	3	NA	NA
330	AAAGCCAGTCAGCAAAAAAGNGG	0.124810177	1	0	3	50	1	guide_dropped_by_ceres
331	AAAGCCATAGAGGTGCCCCCNGG	0.218325592	1	0	1	13	NA	NA
332	AAAGCCATCTTGGTGCAAAGNGG	0.237126332	1	0	0	20	NA	NA
333	AAAGCCATGTTGAGTGGCCCNGG	0.055464221	9	2	7	32	NA	NA
334	AAAGCCCAATGCCATTCAAGNGG	0.274835918	1	0	1	11	NA	NA
335	AAAGCCCAGGAGTATGGGAGNGG	0.111637256	1	0	3	32	NA	NA
336	AAAGCCCCTGAAATCAACAGNGG	0.203012737	1	1	0	20	NA	NA
337	AAAGCCCGCTCACTAGACGANGG	0.896755162	1	0	0	1	NA	NA
338	AAAGCCGATGAAGAAGAAGGNGG	0.037237621	1	0	2	65	1	in_dropped_guides
339	AAAGCCGTGGAGATACTCAGNGG	0.293594034	1	0	0	10	NA	NA
340	AAAGCCTCGACCACACACAGNGG	0.40395373	1	0	0	7	1	guide_dropped_by_ceres
341	AAAGCGACGTAGGCATACTTNGG	2.671428574	0	0	0	3	0	not_aligned
342	AAAGCGCTCCCTCTACCGGCNGG	0.5	1	0	0	2	NA	NA
343	AAAGCGGAACCGGATCACCGNGG	0.949152542	1	0	0	1	NA	NA
344	AAAGCGGCTGGAGGCAGCCGNGG	0.127831792	1	0	2	17	NA	NA
345	AAAGCGGTAGACTTCAGAAGNGG	0.258834351	1	0	0	12	NA	NA
346	AAAGCGGTCACCTTCCACATNGG	0.398682515	1	0	3	7	NA	NA
347	AAAGCGGTTGAACCAAAGCGNGG	0.458394325	1	0	0	7	NA	NA
348	AAAGCGTTTGGAAAATCCACNGG	0.168325738	1	1	0	19	NA	NA
349	AAAGCTCCAAGGACACCTCGNGG	0.259713537	1	0	2	9	NA	NA
350	AAAGCTCCAATAATCAACAGNGG	0.227274001	1	0	0	21	NA	NA
351	AAAGCTCTACAAGATGGCGGNGG	0.468147211	1	0	0	5	NA	NA
352	AAAGCTCTGGAGACTTGTGGNGG	0.144010514	1	0	3	29	NA	NA
353	AAAGCTCTTGAACACCCGCGNGG	0.608164016	1	0	0	3	NA	NA
354	AAAGCTGCTGGACAACACCANGG	0.194339931	1	0	2	16	NA	NA
355	AAAGCTGGACACCCGCCCGCNGG	0.437031478	1	0	1	7	NA	NA
356	AAAGCTGGAGGATTTGGCAANGG	0.122675046	1	1	4	23	NA	NA
357	AAAGCTGGCAAAGAAAAAGANGG	0.029162095	1	3	12	110	NA	NA
358	AAAGCTGGTTTGGAAGTGGGNGG	0.086736423	1	0	0	37	NA	NA
359	AAAGCTGTGAGAAACCCCCANGG	0.248203987	1	0	0	37	NA	NA
360	AAAGCTTTCAAAGGACCCATNGG	0.367192303	1	0	0	15	NA	NA
361	AAAGGAAGAGGAGCTCCGGGNGG	0.120808916	1	0	2	30	NA	NA
362	AAAGGAAGCTGAAAAAGGAANGG	0.016024498	1	1	14	207	NA	NA
363	AAAGGAAGTGTGCTGCCGCGNGG	0.492451196	1	0	0	4	NA	NA
364	AAAGGAATGGAGTCTTCAGGNGG	0.114653615	1	0	1	36	NA	NA
365	AAAGGACAGTGGGAAGGCCANGG	0.057906051	2	1	1	68	NA	NA
366	AAAGGACCCATAGGACCAGANGG	0.277187601	1	0	0	13	NA	NA
367	AAAGGACGTGTCTTACTCAGNGG	0.201115838	1	0	0	12	NA	NA
368	AAAGGACTCAGCCCCAACAGNGG	0.238788547	1	0	0	15	NA	NA
369	AAAGGACTGATGACATCGGANGG	0.418467439	1	0	0	8	NA	NA
370	AAAGGAGAAGAAGGAAGTTGNGG	0.015830306	7	3	15	231	NA	NA
371	AAAGGAGCAAAACTTGACCANGG	0.18842024	1	0	3	25	NA	NA
372	AAAGGAGGTCTCCTTGAGCGNGG	0.414554343	1	0	0	10	NA	NA
373	AAAGGAGTAGCCCCAAAGGANGG	0.350748421	1	0	1	9	NA	NA
374	AAAGGAGTCGAAGAAGTCCGNGG	0.53591589	1	0	1	4	NA	NA
375	AAAGGAGTCTTTATGTTCCANGG	0.140497056	1	0	3	16	NA	NA
376	AAAGGATCCTGACACTCGCGNGG	1	1	0	0	0	NA	NA
377	AAAGGATGAAAGACTCCGAANGG	0.229947999	1	0	0	20	NA	NA
378	AAAGGATGCCTTCTGCACGGNGG	0.27556119	1	0	1	12	NA	NA
379	AAAGGCAGAAGCACTTGACGNGG	0.325433507	1	1	0	15	NA	NA
380	AAAGGCAGCAAGAGGAGCGGNGG	0.075035232	1	1	1	43	NA	NA
381	AAAGGCAGCAGATCTCTTAGNGG	0.268003412	1	0	0	17	NA	NA
382	AAAGGCAGCGAGGAAGCCAANGG	0.136929241	1	0	1	26	NA	NA
383	AAAGGCAGCGAGGTGGAGAGNGG	0.050313594	1	0	8	76	NA	NA
384	AAAGGCATCGTGCTGCTCGANGG	0.444090622	1	0	0	4	NA	NA
385	AAAGGCCATCAACATCACCGNGG	0.424996899	1	0	2	7	NA	NA
386	AAAGGCCGTGATCAAAAATGNGG	0.146289056	3	1	1	12	NA	NA
387	AAAGGCCTCATGACAGCACGNGG	0.379997947	1	0	0	10	NA	NA
388	AAAGGCCTCCAAATAGACGTNGG	0.661618726	1	0	1	5	NA	NA
389	AAAGGCCTCCAACTTTAAGANGG	0.144520917	1	0	2	16	NA	NA
390	AAAGGCCTCCGATGAAGCAGNGG	0.341567969	1	0	0	9	NA	NA
391	AAAGGCGGAGATAAAAAGAGNGG	0.086368452	1	0	3	40	NA	NA
392	AAAGGCGGCAAAATGCCTGGNGG	0.28838365	1	0	1	10	NA	NA
393	AAAGGCGTCCATGATCTCGGNGG	0.875620379	1	0	0	2	NA	NA
394	AAAGGCTACGGTTATGGCCANGG	0.256004699	1	1	0	8	NA	NA
395	AAAGGCTGATGGTCACCAGCNGG	0.091493088	1	0	13	25	NA	NA
396	AAAGGCTTCAGCCCACACCGNGG	0.278786506	1	0	1	10	NA	NA
397	AAAGGCTTCGGTTCTCCGGANGG	0.647655042	1	0	0	2	NA	NA
398	AAAGGCTTCTTCAGCTACCGNGG	0.265061916	1	0	0	11	NA	NA
399	AAAGGGCCAGAAATACAGGTNGG	0.155165581	1	0	4	37	NA	NA
400	AAAGGGCGAGAAGTCCAAGTNGG	0.340900114	1	0	1	11	NA	NA
401	AAAGGGCTAAGGGATCCATGNGG	0.138414876	1	2	2	21	NA	NA
402	AAAGGGCTCATCCTTCCAGANGG	0.139486684	1	0	2	23	NA	NA
403	AAAGGGCTCTCTGGTCTACGNGG	0.371633432	1	0	0	6	NA	NA
404	AAAGGGGTAGTATGGTACCANGG	0.384950277	1	0	1	3	NA	NA
405	AAAGGGGTCATGGAACCCATNGG	0.270461244	1	0	2	12	NA	NA
406	AAAGGGTGTGTCGATGACAGNGG	0.421086228	1	0	0	8	NA	NA
407	AAAGGTAGATACACTCACAGNGG	0.15391989	1	0	1	23	NA	NA
408	AAAGGTCAACAAAGGCCAGGNGG	0.146616195	1	0	1	22	NA	NA
409	AAAGGTCATGGAAATCCCAANGG	0.207972497	1	0	1	22	NA	NA
410	AAAGGTCTCGTACCTCTCAGNGG	0.388307605	1	0	0	7	NA	NA
411	AAAGGTGAAGTCGCTATCGANGG	0.879396985	1	0	0	1	NA	NA
412	AAAGGTGCCGAAGAGCGCCCNGG	0.637430806	1	0	0	5	NA	NA
413	AAAGGTGTGGAAACTCGCAGNGG	0.2393081	1	0	0	13	NA	NA
414	AAAGGTTCTGAATCAAACGGNGG	0.578594876	1	0	0	7	NA	NA
415	AAAGGTTCTGTTCAATTTGANGG	0.134361186	1	1	0	20	NA	NA
416	AAAGGTTGAGGAGGAGCCAGNGG	0.051903937	1	0	7	67	NA	NA
417	AAAGTAATCTCTATCCCGGGNGG	0.35406887	1	0	0	4	NA	NA
418	AAAGTACAAGGGAGAATGAANGG	0.044526694	1	0	4	85	NA	NA
419	AAAGTACCAGAGCTGAGCCGNGG	0.299112839	1	0	1	11	NA	NA
420	AAAGTACGATCTAATACGGGNGG	0.787292818	1	0	0	1	NA	NA
421	AAAGTACGGCACCAACCCCGNGG	0.8	1	0	0	1	NA	NA
422	AAAGTACTCGAAGAAGTCCGNGG	0.31772912	1	0	1	7	NA	NA
423	AAAGTACTGGGATTACAGGANGG	0.000677063	2	167	2939	5729	NA	guide_dropped_by_ceres
424	AAAGTAGCTGAGTTTCTCAGNGG	0.187161963	1	0	2	19	NA	NA
425	AAAGTAGGAGAGGTAGAAGGNGG	0.045812682	1	0	6	95	NA	NA
426	AAAGTATTATTAAAAACATANGG	0.0393576	1	0	12	156	NA	NA
427	AAAGTCAATGACTTTAACAGNGG	0.249609953	1	0	1	19	NA	NA
428	AAAGTCAGTGAAGTGGCCCGNGG	0.342159196	1	0	0	11	NA	NA
429	AAAGTCATCTGGCAGGACGANGG	0.255135845	1	0	1	11	NA	NA
430	AAAGTCCTCGGACAAAACCTNGG	0.042648013	1	0	0	104	NA	NA
431	AAAGTCGGGATCCTACACCTNGG	0.462973899	2	0	0	2	NA	NA
432	AAAGTCTCTGAGAAGTGCGGNGG	0.189345534	1	0	1	23	NA	NA
433	AAAGTCTGCCAGCTTCACTGNGG	0.139704842	1	0	3	29	NA	NA
434	AAAGTCTTCCCGGAACGCAGNGG	0.523800118	1	0	0	4	NA	NA
435	AAAGTCTTCTCGGGGAGTGGNGG	0.266479415	1	0	1	10	NA	NA
436	AAAGTCTTGGAAAAATGCCANGG	0.076284703	1	0	2	48	NA	NA
437	AAAGTGACACAGTATAAGAANGG	0.051891033	2	20	6	51	NA	NA
438	AAAGTGACTGATTTGATACANGG	0.192195777	2	0	1	26	NA	NA
439	AAAGTGAGATCATTCAGACGNGG	0.430916227	1	0	1	12	NA	NA
440	AAAGTGAGCCCATTCAACAANGG	0.54380953	1	0	0	7	NA	NA
441	AAAGTGCAAGAGGATACCCANGG	0.294573432	1	0	1	16	NA	NA
442	AAAGTGCTAAGAATATCGAANGG	0.129378239	1	0	1	34	NA	NA
443	AAAGTGGCAGAAAAACCGGTNGG	0.197135251	3	0	1	11	NA	NA
444	AAAGTGGCTGGAGGAGGCCGNGG	0.08620279	1	0	1	43	NA	NA
445	AAAGTGGGAAGAGAAATAGGNGG	0.047088911	1	1	9	95	NA	NA
446	AAAGTGGGAAGTACGTCCTGNGG	0.194548871	1	0	2	10	NA	NA
447	AAAGTGTAGACACGTCCGCANGG	1	1	0	0	0	NA	NA
448	AAAGTTACCAACCTTTCAATNGG	0.454131881	1	0	0	9	NA	NA
449	AAAGTTCCCAGGGAGTAACANGG	0.137452185	4	1	0	15	NA	NA
450	AAAGTTCTAGATGCTGTCCGNGG	0.370159453	1	0	0	6	NA	NA
451	AAAGTTGACCACCTGCCTGGNGG	0.201207235	1	0	1	15	NA	NA
452	AAAGTTGCCTAAGCAGGCCANGG	0.228457508	1	0	0	15	NA	NA
453	AAAGTTGGTGTCCGAACCAGNGG	0.175095662	4	0	2	5	NA	NA
454	AAAGTTTCTGTCTTACCTGGNGG	0.142272468	1	0	5	18	NA	NA
455	AAATAAAAGCGTTGCAGCTGNGG	0.302751913	1	0	0	15	NA	NA
456	AAATAAATATTGTTACCTGGNGG	0.10202204	1	0	2	42	NA	NA
457	AAATAACTCACATCACACAANGG	0.141158285	1	0	3	28	NA	NA
458	AAATAAGGAAGTCATCACCCNGG	0.504638121	1	0	0	13	NA	NA
459	AAATAAGGCGAAGATCAACANGG	0.216012816	1	0	0	17	NA	NA
460	AAATAAGTGAGTTTGTAGTTNGG	0.16923828	1	0	0	24	NA	NA
461	AAATAATATGCATCTCTCGANGG	0.914069134	0	0	0	8	0	not_aligned
462	AAATAATTAAGTATGCACATNGG	0.130355385	1	0	0	31	NA	NA
463	AAATACAAGCTATAGCGATANGG	3.736595944	0	0	0	4	0	not_aligned
464	AAATACCTCAAGAAGCCCAANGG	0.240197843	1	0	1	10	NA	NA
465	AAATACGCTTGACGCCGCCGNGG	0.554850983	1	0	1	2	NA	NA
466	AAATACGGTGATATTCCTCGNGG	0.375892448	1	0	0	6	NA	NA
467	AAATACTCGTGAATTTCTACNGG	0.160366466	2	3	0	10	NA	NA
468	AAATACTGCAAGGTAATGAGNGG	0.200097539	1	0	2	18	NA	NA
469	AAATACTGCGTATATTCAAGNGG	0.25765374	2	0	0	8	NA	NA
470	AAATACTTCTGTGTCCAGAANGG	0.198580684	1	0	1	22	NA	NA
471	AAATAGACCACGGTGTAGGGNGG	0.337479691	1	0	1	6	NA	NA
472	AAATAGCTACGGTGAACCCGNGG	1	1	0	0	0	NA	NA
473	AAATAGTAAAGCCACCAGCANGG	0.179581004	1	0	2	18	NA	NA
474	AAATAGTCGGGAGAAGAGGGNGG	0.030589823	1	0	4	170	NA	NA
475	AAATATACTGAGGAATATGGNGG	0.094333338	1	0	4	36	NA	NA
476	AAATATCAACAGCTACAGAANGG	0.110543415	1	0	1	43	NA	NA
477	AAATATGGAAGAAAACAGGGNGG	0.054093885	1	0	6	69	NA	NA
478	AAATATGTACAAATGATGGGNGG	0.127238727	1	0	3	34	NA	NA
479	AAATATTGAGAAGCCCCAGGNGG	0.150765285	1	0	2	17	NA	NA
480	AAATCAAGAAGAAATGACATNGG	0.057610655	1	0	12	79	NA	NA
481	AAATCACAACGACATCTAGGNGG	0.62068411	1	0	0	4	NA	NA
482	AAATCACATTCTCCAATAAGNGG	0.080407369	1	0	2	55	NA	NA
483	AAATCACCATCCTTGAGCGTNGG	0.354475982	2	0	0	6	NA	NA
484	AAATCAGAGAAACCTGAACGNGG	0.095970028	2	5	3	23	NA	NA
485	AAATCAGCCACAACACCCGGNGG	0.480431987	1	0	0	6	NA	NA
486	AAATCAGTAGAGGCTGAGAGNGG	0.049131074	1	0	4	67	NA	NA
487	AAATCATGCACCATCAGCGGNGG	0.878454129	1	0	0	2	NA	NA
488	AAATCATTAGTGAAGAGCACNGG	0.16733185	1	0	2	19	NA	NA
489	AAATCATTATCTTAGCCACCNGG	0.309681172	1	0	0	11	NA	NA
490	AAATCCACCAGGAAAACACANGG	0.121241394	1	0	5	35	NA	NA
491	AAATCCAGAGAGGATGAAGANGG	0.06912491	1	0	4	58	NA	NA
492	AAATCCATCGAAGAACAGAGNGG	0.225110534	1	0	2	11	NA	NA
493	AAATCCCACTGTATTCACAANGG	0.207930143	1	0	1	19	NA	NA
494	AAATCCCCCTGAAGGTACCGNGG	0.679598109	1	0	0	2	NA	NA
495	AAATCCTCCAAAGAACCGAGNGG	0.262551476	1	0	0	12	1	guide_dropped_by_ceres
496	AAATCCTGTCAAAAAATGGANGG	0.103623447	1	1	2	30	NA	NA
497	AAATCCTTATGAAACAGACGNGG	0.387236917	1	0	0	13	NA	NA
498	AAATCCTTGCAGCAACCCAGNGG	0.092282958	1	0	5	22	NA	NA
499	AAATCGACCAAGACCCACCTNGG	0.453339009	1	0	1	7	NA	NA
500	AAATCGACTTCGGTTTCAGTNGG	0.611144398	1	0	0	3	NA	NA
501	AAATCGATCCCACCATCCAGNGG	0.199575464	1	1	1	10	NA	NA
502	AAATCGGAACACATTTGCAGNGG	0.367966655	1	0	1	9	NA	NA
503	AAATCTCCAGACGTTCTAGANGG	0.43218205	1	0	1	5	NA	NA
504	AAATCTCCTCAGAGCCGCCGNGG	0.598036907	1	0	0	4	NA	NA
505	AAATCTGCCCGCTCCCCGCGNGG	0.673468309	1	0	1	2	NA	NA
506	AAATCTGGATTATCACTTGGNGG	0.389349686	1	0	1	7	NA	NA
507	AAATCTGTACAAACCAACCGNGG	0.665235233	1	0	1	3	NA	NA
508	AAATCTTACCAATACACTTTNGG	0.229246691	1	0	0	22	NA	NA
509	AAATCTTCATCGTCGCCGGGNGG	1	1	0	0	0	NA	NA
510	AAATCTTCCCAAACTCCGTGNGG	0.225351915	1	0	1	10	NA	NA
511	AAATCTTCGATGTGAAGGGCNGG	0.3647076	1	0	0	8	NA	NA
512	AAATCTTGTGAACCTCATCGNGG	0.644336184	1	0	0	4	NA	NA
513	AAATCTTTCTGACATGCAGANGG	0.158827766	1	0	5	31	NA	NA
514	AAATGAAGATGCCAACCAGGNGG	0.148195073	1	1	0	25	NA	NA
515	AAATGAATCCAGGAGCTGTGNGG	0.123290683	1	0	6	24	NA	NA
516	AAATGACAGCAACTGAACAANGG	0.111716585	3	1	3	34	NA	NA
517	AAATGACTGAAGAATCTGAANGG	0.093838073	1	0	4	50	NA	NA
518	AAATGAGAAGACAATTACAANGG	0.076028769	1	0	5	61	NA	NA
519	AAATGAGTGACGGTTCCCGGNGG	0.595628628	1	0	0	3	NA	NA
520	AAATGATCCAGAGACAGTGGNGG	0.120501583	1	0	2	39	NA	NA
521	AAATGATGAGGAAATTTCCANGG	0.059030724	2	0	7	51	NA	NA
522	AAATGATGCAGGACTCACAANGG	0.105707483	4	1	1	21	NA	NA
523	AAATGATGGCAGCATCCAGANGG	0.106244579	1	1	1	34	NA	NA
524	AAATGATTCTGCAAACCTGANGG	0.142441807	1	0	0	38	NA	NA
525	AAATGCAATACATGATATCCNGG	0.233608566	1	0	0	22	NA	NA
526	AAATGCACACAGATAATCAANGG	0.177922236	1	0	4	41	NA	NA
527	AAATGCACAGATCGCTGATCNGG	0.731292406	0	0	0	6	0	not_aligned
528	AAATGCCAGTCCATTCCCGANGG	0.479805671	1	0	1	4	NA	NA
529	AAATGCCCAAACCGTCCACGNGG	0.735169654	1	0	0	2	NA	NA
530	AAATGCCGACAACGAAGGCGNGG	1	1	0	0	1	NA	NA
531	AAATGCGGCCACATGAAGAGNGG	0.199289076	1	0	0	15	NA	NA
532	AAATGCGGCGCGGGGCACAGNGG	0.130917748	1	0	1	28	NA	NA
533	AAATGCTCCCAAGAGGGCGGNGG	0.188496005	1	0	1	16	NA	NA
534	AAATGCTCCTGGTTCAGCAGNGG	0.34636166	1	0	0	12	NA	NA
535	AAATGCTTCCAAATGTCACGNGG	0.27836629	1	0	1	14	NA	NA
536	AAATGCTTCTGCCGGTCCAANGG	0.861042027	1	0	0	4	NA	NA
537	AAATGGAAAAGAAAGCACATNGG	0.059761103	1	0	9	78	NA	NA
538	AAATGGAGATGAGACTGCGGNGG	0.173399407	1	0	1	39	NA	NA
539	AAATGGAGCAGGAAGCCGATNGG	0.380322881	1	0	0	12	NA	NA
540	AAATGGATCCCAACACTGGANGG	0.316054181	1	1	0	11	NA	NA
541	AAATGGCCATGCAGATTGCGNGG	0.313278407	1	0	2	9	NA	NA
542	AAATGGCCTCTAATATCTTTNGG	0.148730417	1	0	4	26	NA	NA
543	AAATGGCTCGGGAGACCCTANGG	0.739295674	1	0	0	3	NA	NA
544	AAATGGCTTCAGATCTTATCNGG	0.252931549	1	0	0	21	NA	NA
545	AAATGGGGCCGCGCCAAGGGNGG	0.657894737	1	0	0	1	NA	NA
546	AAATGGGGCGCCCCTCCCGGNGG	0.717589103	1	0	0	4	NA	NA
547	AAATGGTACCGAGAGAGCCANGG	0.422935375	1	0	1	7	NA	NA
548	AAATGGTGTCCGAGAGACCGNGG	0.771532592	1	0	0	2	NA	NA
549	AAATGTAAAGAAGGATACCANGG	0.125562124	2	0	3	28	NA	NA
550	AAATGTACAGGCTCAAAACGNGG	0.354548572	1	0	2	4	NA	NA
551	AAATGTACTGTGATGTTCCANGG	0.297922429	1	0	0	14	NA	NA
552	AAATGTATCCCGATGCCAAANGG	0.251209207	1	0	0	10	NA	NA
553	AAATGTCAGACAACAAAGAANGG	0.115280213	1	0	4	53	NA	NA
554	AAATGTCAGTGTGAACCTGGNGG	0.170710604	2	0	3	17	NA	NA
555	AAATGTCTACAAAGGAGAGGNGG	0.101149487	1	0	2	34	NA	NA
556	AAATGTCTCCCAATGAGTGANGG	0.133461436	1	0	1	27	NA	NA
557	AAATGTCTCCCGCAGACCCANGG	0.770527963	1	0	0	3	NA	NA
558	AAATGTCTTCAGATAACCAGNGG	0.125527403	1	0	6	45	NA	NA
559	AAATGTGCAGCTTCCTTGAGNGG	0.164973865	2	0	1	20	NA	NA
560	AAATGTGCCTGAAAACCAAANGG	0.075317456	1	0	4	68	NA	NA
561	AAATGTGGTTGAAGTGAGAGNGG	0.104497535	1	1	2	27	NA	NA
562	AAATGTTCTGTACCACACATNGG	0.276735303	1	0	1	16	NA	NA
563	AAATGTTTCGAGAAGATCATNGG	0.265547701	1	0	0	12	NA	NA
564	AAATTACCTGATTCATTTGANGG	0.145473258	1	0	1	25	NA	NA
565	AAATTATGACAAATATTCTGNGG	0.056891965	1	0	4	63	NA	NA
566	AAATTCAGAGAGATTGCAGANGG	0.167104587	1	0	2	30	NA	NA
567	AAATTCATGGGACTTGAAGGNGG	0.319464398	1	0	1	12	NA	NA
568	AAATTCATGTCCAATTTGCANGG	0.193148264	1	0	1	26	NA	NA
569	AAATTCCTCCACCAAAACAGNGG	0.091836983	1	0	2	53	NA	NA
570	AAATTCCTCCATATGCCCTGNGG	0.228792719	1	0	2	13	NA	NA
571	AAATTCCTCTTCACACAGTGNGG	0.165043769	2	0	1	21	NA	NA
572	AAATTCCTCTTGGAAATAGANGG	0.102613034	1	1	3	31	NA	NA
573	AAATTCTCTTGTCCATTGGANGG	0.19534201	1	0	0	14	NA	NA
574	AAATTCTGCATCAGAGGCGGNGG	0.199171027	2	1	1	11	NA	NA
575	AAATTCTTCCTTAATGACATNGG	0.103138107	1	0	3	32	NA	NA
576	AAATTGAAAGAACTACCAAANGG	0.079451071	1	0	4	57	NA	NA
577	AAATTGACACACCTCAGCAGNGG	0.292427632	1	0	1	12	NA	NA
578	AAATTGACCTATCCATGAAGNGG	0.058734672	3	6	14	13	NA	NA
579	AAATTGATAGAAAAGTCAAGNGG	0.090068769	1	0	3	43	NA	NA
580	AAATTGATCTATCCGTGAAGNGG	0.052001858	1	3	13	11	NA	NA
581	AAATTGCCTGAGAAGCCAGGNGG	0.151061816	1	0	1	21	NA	NA
582	AAATTGGCAAAGTCAAAACGNGG	0.255295094	1	0	0	20	NA	NA
583	AAATTGGCTTTCGTTCGTGCNGG	2.05708167	0	0	0	3	0	not_aligned
584	AAATTGTTCACAAAAAGGAGNGG	0.127406096	1	0	2	27	NA	NA
585	AAATTTATCCAGACCCACCANGG	0.339070897	1	0	2	13	NA	NA
586	AAATTTGCGTACAAGAAAATNGG	0.179000081	1	0	0	21	NA	NA
587	AAATTTGTTTGGCAGCCCCGNGG	0.471094852	1	0	0	5	NA	NA
588	AACAAAAGTAACAGATGTAGNGG	0.073400439	2	0	1	40	NA	NA
589	AACAAAAGTCAGGTGAGCCGNGG	0.409068307	1	0	1	10	NA	NA
590	AACAAAATAAAAGAAGCTGGNGG	0.008060674	1	0	18	370	NA	NA
591	AACAAACCTGAGGGATACAGNGG	0.16460456	1	0	3	23	NA	NA
592	AACAAACTATAATTAACAGGNGG	0.234632895	1	0	0	16	NA	NA
593	AACAAAGCAGACTACCCAGANGG	0.173424278	1	0	2	22	NA	NA
594	AACAAAGGAGATGGACCCCANGG	0.206959306	1	0	1	16	NA	NA
595	AACAAAGTCTTGCAGTGGCGNGG	0.224698925	2	0	0	14	NA	NA
596	AACAAATCCACCTTACAGAGNGG	0.296825243	1	0	2	11	NA	NA
597	AACAACACTCACCCACTACANGG	0.406150646	1	0	0	12	NA	NA
598	AACAACAGAGGAGAAAAGCANGG	0.078609614	1	0	2	64	NA	NA
599	AACAACAGCTTGAGACTGCGNGG	0.583925993	1	0	0	8	NA	NA
600	AACAACATAGATAGTAGGCANGG	0.200825204	2	0	1	11	NA	NA
601	AACAACATCATCATTGTCAGNGG	0.120757719	1	0	3	37	NA	NA
602	AACAACCCACATCTGAAAGANGG	0.151070311	1	0	1	24	NA	NA
603	AACAACCCCATGAATCCAGGNGG	0.068522617	1	0	1	40	NA	NA
604	AACAACGAAGGGATTCTGAGNGG	0.027515773	1	9	37	76	NA	NA
605	AACAACGATATGCAGCGCCGNGG	1	1	0	0	0	NA	NA
606	AACAACGTAGAGCTCAACGCNGG	1	1	0	0	0	NA	NA
607	AACAACTACCATGGTGGCCANGG	0.18793211	1	0	0	20	NA	NA
608	AACAACTTCTTGCTGAGCCANGG	0.368882873	1	0	0	11	NA	NA
609	AACAACTTGAATTCTCACAGNGG	0.14622458	1	0	2	23	NA	NA
610	AACAAGAAGGAGATTCAGAANGG	0.071750998	1	0	3	55	NA	NA
611	AACAAGATAAAGACCAACGGNGG	0.354481685	1	0	1	11	NA	NA
612	AACAAGCACATGCAGATGGGNGG	0.181254594	2	0	1	13	NA	NA
613	AACAAGCATGAGGCAGGAGANGG	0.083089481	2	0	2	50	NA	NA
614	AACAAGCGCAAAAAGAAGGANGG	0.088568861	1	0	1	33	NA	NA
615	AACAAGCGCCTTACGAAAGGNGG	0.041291802	4	5	19	13	NA	NA
616	AACAAGCTAGAACTGCAGTTNGG	0.229212394	1	0	2	17	NA	NA
617	AACAAGCTCCCCAGTAACCGNGG	0.797915649	1	0	0	3	NA	NA
618	AACAAGGCTCAGAAGAAGGANGG	0.047554691	1	1	15	43	NA	NA
619	AACAAGTAAAGATCTCCGAGNGG	0.335794355	1	0	0	6	NA	NA
620	AACAAGTCAAACAGACCCAANGG	0.248710936	1	0	0	18	NA	NA
621	AACAAGTCTTTGGCACCACANGG	0.398034905	1	0	0	7	NA	NA
622	AACAAGTTCTGGAGACAGCGNGG	0.30188964	1	0	0	15	NA	NA
623	AACAATATCTGGCTCAACGANGG	0.475948935	1	0	1	4	NA	NA
624	AACAATCTCGTAAAACATGGNGG	0.167984568	2	0	2	10	NA	NA
625	AACAATCTGAAGAGGACGCGNGG	1	1	0	0	0	NA	NA
626	AACAATGCCCGTTTGCTGCANGG	0.486380298	1	0	0	4	NA	NA
627	AACAATGGCTCTGCTATGCANGG	0.335910787	1	0	1	11	NA	NA
628	AACAATGTAGAAAATCACATNGG	0.075793963	1	0	0	50	NA	NA
629	AACAATGTGAGTGATCCGAANGG	0.299301639	1	0	0	12	NA	NA
630	AACACAACAGTGTTAAACCGNGG	0.502701646	1	0	0	8	NA	NA
631	AACACAATCTGGCATCCAGANGG	0.239534947	1	0	0	18	NA	NA
632	AACACACGTGATAATCCAGGNGG	0.35470494	1	0	0	9	NA	NA
633	AACACAGCAGAGCAGAGTGANGG	0.083263855	1	0	2	65	NA	NA
634	AACACAGCTGAAAAAGACAANGG	0.049882858	1	0	6	88	NA	NA
635	AACACAGGAAGTATGCCAGANGG	0.152156191	1	0	2	21	NA	NA
636	AACACAGGAGGAAATCAGTGNGG	0.089948225	1	1	3	32	NA	NA
637	AACACAGTCACCATGAAGCTNGG	0.195830824	1	0	0	26	NA	NA
638	AACACATCTGACCTACAGGTNGG	0.403429633	1	0	0	8	NA	NA
639	AACACATGCCATTTGTACGANGG	0.360025802	1	1	0	6	NA	NA
640	AACACATTAACCTTGACAAANGG	0.187511485	1	0	2	20	NA	NA
641	AACACATTCGCAAAAGAGTGNGG	0.314852444	1	0	1	9	NA	NA
642	AACACCAAAGACTGCACGCGNGG	0.848302735	1	0	0	3	NA	NA
643	AACACCAAGACTTCCCCAAGNGG	0.453662876	1	0	1	10	1	guide_dropped_by_ceres
644	AACACCACCAGGAACTGGAGNGG	0.206206009	1	0	1	20	NA	NA
645	AACACCACCAGGTACATGCANGG	0.65957377	1	0	1	7	NA	NA
646	AACACCACCCCCGTTGGCAANGG	0.22650654	1	0	2	11	NA	NA
647	AACACCAGCGAGTAGAGCGGNGG	0.29590148	1	1	1	4	NA	NA
648	AACACCAGTAAGACACGAAANGG	0.394433448	1	0	1	8	NA	NA
649	AACACCAGTGAGTAGAGCGGNGG	0.24138215	1	1	2	7	NA	NA
650	AACACCATGTCAAAAATCCGNGG	0.573799715	1	0	0	5	NA	NA
651	AACACCGAGTCCTTGCAGCGNGG	0.670856929	1	0	0	3	NA	NA
652	AACACCGGTGAGGTATATCGNGG	1	1	0	0	0	NA	NA
653	AACACCGTGCCACCTATAGANGG	0.715328467	1	0	0	1	NA	NA
654	AACACCTAGCACAGTTCCCGNGG	0.241101997	1	0	2	12	NA	NA
655	AACACCTCGTCCACTGCCGGNGG	0.665497344	1	0	0	3	NA	NA
656	AACACCTGAGAGCTTACCATNGG	0.427123832	1	0	1	14	NA	NA
657	AACACCTGAGCTGATCAGGANGG	0.217354682	1	0	1	17	NA	NA
658	AACACCTTATGGTATGACAANGG	0.616595102	1	0	0	6	NA	NA
659	AACACCTTCATGAGTCGCACNGG	0.740868623	1	0	0	4	NA	NA
660	AACACGACCAGGAGCTACAANGG	0.337239744	1	1	0	4	NA	NA
661	AACACGCTCATCACAATGAGNGG	0.503709985	1	0	0	3	NA	NA
662	AACACGCTCTTCATCCAGCGNGG	0.773251622	1	0	0	2	NA	NA
663	AACACGCTGCAAGAGCCCAANGG	0.325227146	2	0	0	5	NA	NA
664	AACACGGGACAGCCACCGAGNGG	0.48805778	1	0	1	3	NA	NA
665	AACACGGGCACATTCCCAAANGG	0.48025303	1	0	0	7	NA	NA
666	AACACGGTAGGTGAACTGGTNGG	0.422869351	1	0	0	5	NA	NA
667	AACACGGTCTTACACCCAGGNGG	0.638709677	1	0	0	2	NA	NA
668	AACACGTTCCAGGTGAGCCGNGG	0.624689152	1	0	0	4	NA	NA
669	AACACTCAGTGCATACAAAGNGG	0.346617931	1	0	0	12	NA	NA
670	AACACTCCACCATATAGACCNGG	0.457365563	1	0	0	7	NA	NA
671	AACACTCGCCCTCTACCAGGNGG	0.434858114	1	0	0	4	NA	NA
672	AACACTCTCGGCGGTCCACGNGG	0.383190163	1	0	0	3	NA	NA
673	AACACTGCTCCCAAATAACGNGG	0.245995889	1	0	0	11	NA	NA
674	AACACTGTGTCGAAGATCCGNGG	0.695828179	1	0	1	1	NA	NA
675	AACACTTACTGAACTATCAANGG	0.260133854	1	0	1	15	NA	NA
676	AACACTTAGGAGCACCATCGNGG	0.791457286	1	0	0	2	NA	NA
677	AACACTTCAAGATAATCAAGNGG	0.131328915	1	0	1	24	NA	NA
678	AACACTTTGAGCACTCCCAGNGG	0.582704269	1	0	0	8	NA	NA
679	AACAGAAATCTATTAAAGAGNGG	0.131296456	1	0	0	30	NA	NA
680	AACAGAACAAGGATCAGGGGNGG	0.203531561	1	1	0	25	NA	NA
681	AACAGAACAGTGAAACATCANGG	0.131472158	1	0	1	36	NA	NA
682	AACAGAAGCACTCTGCCTGGNGG	0.226007356	1	0	1	13	NA	NA
683	AACAGAAGCATCTTTCACGANGG	0.281304143	1	0	2	13	NA	NA
684	AACAGAATGGAGAAACACAGNGG	0.051416112	1	0	6	70	NA	NA
685	AACAGACACATGATGATCCGNGG	0.455408344	1	0	1	6	NA	NA
686	AACAGACCAGAAGATTACCANGG	0.129512794	1	0	0	33	NA	NA
687	AACAGACTCACAGTTCCACANGG	0.000271031	26	341	4076	6521	26	in_dropped_guides
688	AACAGACTCCAGTTGCATGANGG	0.281415168	1	0	0	19	NA	NA
689	AACAGAGGCACAGCTTCAAGNGG	0.202088385	1	0	1	16	NA	NA
690	AACAGAGTATTTGAGCACCANGG	0.130230445	2	0	0	23	NA	NA
691	AACAGAGTCATCATGCCTCGNGG	0.168570912	1	0	5	7	NA	NA
692	AACAGAGTCATTCTGTCCAGNGG	0.266394833	1	0	0	13	NA	NA
693	AACAGATATCTCTATGCTCGNGG	0.464342268	1	0	0	4	NA	NA
694	AACAGATGACCAAGGAAGAGNGG	0.106271673	1	0	1	46	NA	NA
695	AACAGATGCTGCGATCCGGCNGG	0.721873417	1	0	0	3	NA	NA
696	AACAGATGTCCAAGAATGAGNGG	0.114560457	1	1	9	30	NA	NA
697	AACAGATGTGGCAATAGCAGNGG	0.161599573	1	0	0	30	NA	NA
698	AACAGATTCAAATATAAGTGNGG	0.176270757	1	0	0	25	NA	NA
699	AACAGCAAAAAGAATCGCCANGG	0.261298914	2	0	0	10	NA	NA
700	AACAGCACAGGACCACCAGGNGG	0.293824862	1	0	0	10	NA	NA
701	AACAGCACGCTGGACCCCCANGG	0.167674056	1	0	5	14	NA	NA
702	AACAGCAGTGAGGATGGTGANGG	0.052605638	1	0	6	71	NA	NA
703	AACAGCATAGATTCATACACNGG	0.2414434	1	0	2	20	NA	NA
704	AACAGCATCACTAATCAGAANGG	0.079933649	1	0	3	45	NA	NA
705	AACAGCATCCCACTGATGCANGG	0.449068385	1	0	0	9	NA	NA
706	AACAGCATCTGGATAAAACANGG	0.187451876	2	0	3	32	NA	NA
707	AACAGCATGATGATGCTGAANGG	0.162912033	1	0	1	24	NA	NA
708	AACAGCCCAGGAGACTTCGGNGG	0.114562897	1	0	0	27	NA	NA
709	AACAGCCCGCCCAGTCACCANGG	0.426969352	1	0	0	9	NA	NA
710	AACAGCCTCAAGGAAAGCTTNGG	0.162911829	1	0	1	22	NA	NA
711	AACAGCCTCACTTACCAGCGNGG	0.479417997	1	0	0	9	NA	NA
712	AACAGCCTCAGGCTGAGAAANGG	0.181926697	1	0	2	32	NA	NA
713	AACAGCCTCCAGCACCCGGGNGG	0.208417989	1	0	1	12	NA	NA
714	AACAGCCTCCGGGTGTTCAGNGG	0.4991013	1	0	0	7	NA	NA
715	AACAGCCTGGATCCCCACCANGG	0.19181642	1	0	2	18	NA	NA
716	AACAGCGCGTCCACATCGAANGG	0.679399171	1	0	0	3	NA	NA
717	AACAGCTACTACTTGTCCAGNGG	0.737085852	1	0	1	3	NA	NA
718	AACAGCTCCCAAATTCTGCCNGG	0.206591561	1	0	1	19	NA	NA
719	AACAGCTGAGAATGTCCCAGNGG	0.212638233	1	0	1	13	NA	NA
720	AACAGCTGTTTACCAAGCGANGG	0.368540458	1	0	1	8	NA	NA
721	AACAGGAAACGTGACTAAAGNGG	0.278524508	0	0	0	18	0	not_aligned
722	AACAGGACCAGGAGCTACAANGG	0.291652437	1	1	0	12	NA	NA
723	AACAGGACTAAAAAGTTCAANGG	0.139966229	3	0	1	24	NA	NA
724	AACAGGAGAGGATTGAGGAGNGG	0.069958762	1	0	1	64	NA	NA
725	AACAGGATCCACTCACCCTGNGG	0.207067206	1	0	0	22	NA	NA
726	AACAGGATTGAGGAAGCCAANGG	0.201591224	1	0	0	29	NA	NA
727	AACAGGCCACAGACTTCCAGNGG	0.100076205	2	0	3	38	NA	NA
728	AACAGGCCCGAGCTACCAAANGG	0.617283951	1	0	0	3	NA	NA
729	AACAGGGTATAGCAGATACANGG	0.255613339	1	0	0	9	NA	NA
730	AACAGGTCATCGAAACCATGNGG	0.405175156	1	0	0	4	NA	NA
731	AACAGGTTCTTCTTGCAAAANGG	0.138810639	1	0	3	27	NA	NA
732	AACAGGTTGGTGGTGCTCCGNGG	0.351200006	1	0	0	7	NA	NA
733	AACAGTATCAGGGACAGGCANGG	0.09052422	2	0	5	56	NA	NA
734	AACAGTCAATAAAATTACTGNGG	0.136399688	1	0	0	40	NA	NA
735	AACAGTCTAAGCAAATCACGNGG	0.429060954	1	0	1	7	NA	NA
736	AACAGTCTGAGCTTCAACAGNGG	0.351642551	1	0	1	20	NA	NA
737	AACAGTGCCAAGCAGCCATANGG	0.283953671	1	0	0	13	NA	NA
738	AACAGTGCCAGACCCAAGAGNGG	0.20104229	1	0	1	18	NA	NA
739	AACAGTGGCAACATGCTTGGNGG	0.118732301	1	0	1	26	NA	NA
740	AACAGTGGCCTATATCTTCGNGG	0.871369295	1	0	0	2	NA	NA
741	AACAGTGTAGACTTGATTGANGG	0.207267781	1	0	1	15	NA	NA
742	AACAGTGTCATGGAACCCCGNGG	0.512351747	1	0	0	4	NA	NA
743	AACAGTTCAGATCCTACCAGNGG	0.697241681	1	0	1	3	NA	NA
744	AACAGTTCTTCATCCTCACANGG	0.147063035	1	0	0	23	NA	NA
745	AACAGTTCTTGTGTATACCGNGG	0.486764389	1	0	0	5	NA	NA
746	AACAGTTGTTGAGTTGTCCANGG	0.21438265	1	0	1	12	NA	NA
747	AACATAAGCAACATACCTGCNGG	0.412458624	1	0	0	9	NA	NA
748	AACATAATGCGGTCACCAGTNGG	0.87628866	1	0	0	1	NA	NA
749	AACATACGTGTGGATCCCAGNGG	0.362500143	1	0	1	8	NA	NA
750	AACATATTCCCGAAGCACAGNGG	0.406372207	1	0	1	9	NA	NA
751	AACATATTCGGGATTGTCCANGG	0.675222562	1	0	0	5	NA	NA
752	AACATCACAGTCCATGCTAGNGG	0.535556092	1	0	1	5	NA	NA
753	AACATCACCGACCCGCCGCGNGG	0.874954429	1	0	0	1	NA	NA
754	AACATCATCCTCTATTCAGANGG	0.118609187	1	0	0	28	NA	NA
755	AACATCATGTGGCAGAGCCGNGG	0.319973475	1	0	0	10	NA	NA
756	AACATCCCCAGCAACCAACCNGG	0.278236077	1	0	1	13	NA	NA
757	AACATCCTCTTGCATGACCGNGG	0.509927373	1	0	0	6	NA	NA
758	AACATCCTGAGACAATCCAANGG	0.426796043	1	0	1	9	NA	NA
759	AACATCTCGTTAGGGGTATCNGG	1.16878865	0	0	0	3	0	not_aligned
760	AACATCTGAGAAATTTACGTNGG	0.259841418	1	0	2	12	NA	NA
761	AACATCTTCCTGGGGCCCCGNGG	0.271032432	1	0	0	11	NA	NA
762	AACATGAACGGACAGCTCAANGG	0.175432495	1	0	0	13	NA	NA
763	AACATGAAGAAAAAACATGANGG	0.047936186	1	0	7	96	NA	NA
764	AACATGAAGGACATGAAAGGNGG	0.11327457	1	0	0	39	NA	NA
765	AACATGACTAGCAAGAACCGNGG	0.486443748	1	0	0	4	NA	NA
766	AACATGAGTAACCATCACCGNGG	0.45341719	1	0	0	7	NA	NA
767	AACATGATAGAAATCATCCGNGG	0.316741058	1	0	1	7	NA	NA
768	AACATGATGTTGGTGACCGGNGG	0.302782488	1	0	0	12	NA	NA
769	AACATGCAGCTGCTACCCGCNGG	0.286711321	1	2	1	5	NA	NA
770	AACATGCTAATGAGTCCCCGNGG	0.395081115	1	0	0	8	NA	NA
771	AACATGCTCCGCCAGATCATNGG	0.207955833	1	1	3	14	NA	NA
772	AACATGCTGCTTCATGACGGNGG	0.289513405	1	2	0	9	NA	NA
773	AACATGGCTGAAGGAAGCCGNGG	0.16969364	1	0	0	17	NA	NA
774	AACATGGGAGAAATTGCATGNGG	0.198086507	1	0	2	25	NA	NA
775	AACATGGTCAACGTCTTGAANGG	0.348462018	1	0	0	6	NA	NA
776	AACATGGTCACCTTCCAGCANGG	0.319681573	1	0	0	14	NA	NA
777	AACATGTCTGAGTCGGAGCTNGG	0.498246711	1	0	0	5	NA	NA
778	AACATGTGCCTCCATCCCCANGG	0.17499896	1	0	4	20	NA	NA
779	AACATGTGTTGCAACTACTANGG	0.224535435	3	0	1	9	NA	NA
780	AACATTACTCACATTGGCAANGG	0.257523452	1	0	1	14	NA	NA
781	AACATTAGCCTGTCTGGCCANGG	0.280374335	1	0	1	11	NA	NA
782	AACATTCTGTACCACCAGCGNGG	0.481113951	1	0	0	7	NA	NA
783	AACATTGTAGTGGAAGCCCGNGG	0.177445782	1	0	0	17	NA	NA
784	AACATTTCATGTGTAGAACGNGG	0.208913089	2	1	1	12	NA	NA
785	AACATTTCGTGTGTAGAACGNGG	0.401315879	1	2	0	2	NA	NA
786	AACCAAAAGTTGATAGAAACNGG	0.182234027	1	1	0	30	NA	NA
787	AACCAAACTCACTAAATTGGNGG	0.314136012	1	0	0	12	NA	NA
788	AACCAAAGAGTGGGTCATGTNGG	0.265336783	1	0	0	9	NA	NA
789	AACCAACTCCACATTCAACCNGG	0.109856388	4	4	3	12	NA	NA
790	AACCAAGCAGGGGGTCACCGNGG	0.513546689	1	0	0	5	NA	NA
791	AACCAAGTCTGAAGAGACCCNGG	0.51151553	1	0	1	5	NA	NA
792	AACCAATGACTTTAAACAAGNGG	0.112306766	1	0	0	24	NA	NA
793	AACCAATGAGGCCATAACGANGG	0.29202546	1	0	1	10	NA	NA
794	AACCAATTCGAAGATCCAGANGG	0.39870739	1	0	0	6	NA	NA
795	AACCAATTGGACAAGTCTATNGG	0.298582852	1	0	0	12	NA	NA
796	AACCACAAGAAAACATGGGGNGG	0.12466728	1	0	3	24	NA	NA
797	AACCACAGCAAATATCGTGGNGG	0.270942983	1	0	1	7	NA	NA
798	AACCACCCGGAGAAGTGCAGNGG	0.577304042	1	0	0	6	NA	NA
799	AACCACGGCATTGAGAGGTGNGG	0.260895846	0	0	0	12	0	not_aligned
800	AACCACTGCGAGTTTGTGTCNGG	0.413104466	1	0	0	4	NA	NA
801	AACCACTTACCCAAAAAGAANGG	0.190991909	1	0	1	21	NA	NA
802	AACCACTTACTAGAGTGCGGNGG	0.678678205	1	0	0	3	NA	NA
803	AACCACTTTCCAAAAAGCAGNGG	0.183349688	1	0	0	18	NA	NA
804	AACCAGACCCGCACCTACGANGG	0.577618818	1	0	0	3	NA	NA
805	AACCAGAGCGTGAAGAAAAGNGG	0.165761883	1	0	1	19	NA	NA
806	AACCAGAGTTATATAAGCAGNGG	0.231874861	1	0	3	12	NA	NA
807	AACCAGCAGCGCAAAAACGGNGG	0.780821918	1	0	0	2	NA	NA
808	AACCAGCCCTCAAAATCGGTNGG	0.496990515	1	0	1	3	NA	NA
809	AACCAGCCGCACAAGTGCCGNGG	0.538167522	1	0	0	2	NA	NA
810	AACCAGCTCTTCCAGTGCTGNGG	0.158209792	2	0	1	17	NA	NA
811	AACCAGGAGACCATGACCAGNGG	0.26482976	1	0	0	21	NA	NA
812	AACCAGGCTGAGATTCTGCGNGG	0.344832945	1	0	0	8	NA	NA
813	AACCAGGTACCAGGTTCCCANGG	0.255277834	1	0	0	11	NA	NA
814	AACCAGTGCTGCCAGCCAAANGG	0.236350831	1	1	2	17	NA	NA
815	AACCAGTGCTGCCAGTCAAANGG	0.175739674	1	1	1	20	NA	NA
816	AACCAGTTCGTGCTGACGGCNGG	0.733994287	1	0	1	1	NA	NA
817	AACCAGTTGCAGCATACGACNGG	0.603848571	1	0	0	4	NA	NA
818	AACCAGTTTGAGAGAAAACANGG	0.110202457	1	0	2	41	NA	NA
819	AACCATACTTGGCATCTCCGNGG	0.468980919	1	0	0	4	NA	NA
820	AACCATCCTGGAGGAAGGCANGG	0.025573636	1	0	6	113	NA	NA
821	AACCATCTGGAGGATCCTGANGG	0.186727299	1	0	1	16	NA	NA
822	AACCATGAGAGCCAAGATGANGG	0.157609718	1	0	3	22	NA	NA
823	AACCATGCACCATCACCAAGNGG	0.124478101	1	0	6	47	NA	NA
824	AACCATGGCGGCAGTGGCGGNGG	0.124602741	1	0	0	27	NA	NA
825	AACCATGTTCAGCAATCTCGNGG	0.833994462	1	0	0	4	NA	NA
826	AACCCAAAATCCAATCACAANGG	0.137285785	1	0	2	30	NA	NA
827	AACCCAACCTTCTTTCACAANGG	0.223913353	1	0	1	15	NA	NA
828	AACCCAATAGTACCTCTGTANGG	0.424887867	1	0	1	3	NA	NA
829	AACCCACAAGAAATTCACCANGG	0.327497006	1	0	1	13	NA	NA
830	AACCCAGCCACACTGAGCGGNGG	0.317858709	1	0	0	11	NA	NA
831	AACCCAGGCCAGGTCAAAGANGG	0.191267631	1	0	0	24	NA	NA
832	AACCCAGGTGACCATCGCGANGG	0.477644966	1	0	0	5	NA	NA
833	AACCCATACGAGATGTTCAGNGG	0.69043152	1	0	1	1	NA	NA
834	AACCCATCATACTCTCACATNGG	0.422265198	1	0	0	9	NA	NA
835	AACCCATCTGCCAAATCACGNGG	0.685324444	1	0	0	2	NA	NA
836	AACCCATGTCAACAAAAGACNGG	0.302579441	1	0	0	18	NA	NA
837	AACCCCAGCACGTTCCACAANGG	0.544953571	1	0	0	9	NA	NA
838	AACCCCAGCCAGTATAAAAGNGG	0.637949243	1	0	0	4	NA	NA
839	AACCCCAGCGAGATCCTGAANGG	0.410487948	1	0	0	6	NA	NA
840	AACCCCAGCTCATATTCAAGNGG	0.09407654	1	0	4	39	NA	NA
841	AACCCCAGTGAAAGTGACAGNGG	0.165713138	1	0	1	22	NA	NA
842	AACCCCATACTCAAACTGCANGG	0.494265973	1	0	0	7	NA	NA
843	AACCCCATCATCAGCTACGANGG	0.478262429	1	0	0	5	NA	NA
844	AACCCCATGATATTCCCCAGNGG	0.382487487	1	0	0	8	NA	NA
845	AACCCCCAAGAACTTCACAGNGG	0.301945942	1	0	1	12	NA	NA
846	AACCCCCGTTGGGAAAAATGNGG	0.519459384	1	0	0	3	NA	NA
847	AACCCCTTCGAGCAAGACGTNGG	1	1	0	0	0	NA	NA
848	AACCCCTTGCAGCAGCCCCGNGG	0.198701976	1	0	3	12	NA	NA
849	AACCCGAACCCACCAACCAGNGG	0.259379627	2	0	2	5	NA	NA
850	AACCCGCAGGAGCAGCCAGANGG	0.173351168	1	0	3	14	NA	NA
851	AACCCGCTCAAGGAGCCACTNGG	0.384624259	1	0	0	7	NA	NA
852	AACCCGGACGAGGACCCGCGNGG	0.489104145	1	0	0	3	NA	NA
853	AACCCGGCACCACCTCCAAGNGG	0.424387806	1	0	0	8	NA	NA
854	AACCCGGCCATGATGTAGCGNGG	0.683576411	1	0	0	2	NA	NA
855	AACCCGTCTATCACGTCAAGNGG	0.876986763	1	0	0	2	NA	NA
856	AACCCTCTCTTATTGCGCCANGG	0.614818077	1	0	0	4	NA	NA
857	AACCCTGCTTCCCATCCCCANGG	0.132473176	1	1	3	26	NA	NA
858	AACCCTTCAGACACTCACAGNGG	0.346154553	1	0	0	10	NA	NA
859	AACCCTTCTGGATCTCAGCANGG	0.255423286	1	0	0	13	NA	NA
860	AACCGACGATGACAAATACANGG	0.540183809	1	0	0	5	NA	NA
861	AACCGAGATGGCAGAGCAGTNGG	0.266647477	1	0	0	14	NA	NA
862	AACCGAGGCAAAGACGACCGNGG	0.842105263	1	0	0	1	NA	NA
863	AACCGCCTACGATTTCCTCTNGG	0.458829602	1	1	0	2	NA	NA
864	AACCGCTACCCACCTCAGGGNGG	0.456090856	1	0	0	3	NA	NA
865	AACCGCTCGAAATAAGCCCGNGG	1	1	0	0	0	NA	NA
866	AACCGCTCTGGACTTGGCATNGG	0.524286889	1	0	0	4	NA	NA
867	AACCGGACAGAAATTCACCCNGG	0.616486021	1	0	0	5	NA	NA
868	AACCGGCATGGCCAAAGCCGNGG	0.517045455	1	1	0	1	NA	NA
869	AACCGGCCTCACTCTCCAAANGG	0.675332253	1	0	0	4	NA	NA
870	AACCGGTATTGACTAACCCANGG	0.630252101	1	0	0	1	NA	NA
871	AACCGTCGTCACCTAATCCGNGG	1	1	0	0	0	NA	NA
872	AACCGTTCATCGATTCCGAGNGG	1	1	0	0	0	NA	NA
873	AACCTAATATCTTCAAATGGNGG	0.436682911	1	0	2	8	NA	NA
874	AACCTACCAGAGCACACCCANGG	0.349119702	1	1	0	9	NA	NA
875	AACCTACCTGAAGACTGCAANGG	0.248363565	1	0	1	10	NA	NA
876	AACCTACCTGGAACTGTGCGNGG	0.43787238	1	0	0	5	NA	NA
877	AACCTACCTGTCTCAGCCTGNGG	0.23541426	1	0	0	16	NA	NA
878	AACCTAGAAAGGCTGTTACGNGG	0.559570182	1	0	0	5	NA	NA
879	AACCTCAGTAGCCAGTTCAGNGG	0.209682168	1	0	0	11	NA	NA
880	AACCTCATCTTGCCTCTCCGNGG	0.412035195	1	0	0	6	NA	NA
881	AACCTCCACTATACAGACAGNGG	0.513354459	1	0	0	5	NA	NA
882	AACCTCCCACCAAAAAGCCCNGG	0.125025821	1	0	7	15	NA	NA
883	AACCTCCCCGAGCTAACCGANGG	1	1	0	0	0	NA	NA
884	AACCTCCGCGACAAGCTGGANGG	0.586044121	1	0	0	4	NA	NA
885	AACCTCCGCGGAAGCCACCGNGG	0.050565736	11	3	6	10	NA	NA
886	AACCTCCGCTGCCTAAGCTGNGG	0.427770426	1	0	0	11	NA	NA
887	AACCTCCTCCAACTGGGAAGNGG	0.179329093	1	0	1	23	NA	NA
888	AACCTCCTCCACCCGGACCANGG	0.240762262	1	0	2	13	NA	NA
889	AACCTCCTTGGGCTTTACGANGG	0.047504567	12	9	4	10	NA	NA
890	AACCTCGAAGATCAGACCCANGG	0.730798688	1	0	0	3	NA	NA
891	AACCTCGGCTGACAGCCCGTNGG	0.423166615	1	0	1	5	NA	NA
892	AACCTCGTGTAACTTCCCCTNGG	0.448974126	1	0	1	3	NA	NA
893	AACCTCTCACCAGCACACAANGG	0.280339472	1	0	0	17	NA	NA
894	AACCTCTCCTTTGTACCCACNGG	0.345868096	1	0	2	8	NA	NA
895	AACCTCTGCCTCAAGTACGTNGG	0.567391392	1	0	0	3	NA	NA
896	AACCTCTGCTGTGTGCACGGNGG	0.167447698	1	0	2	15	NA	NA
897	AACCTCTGTCTCCCAGGTTCNGG	4.35E-05	24	1995	32492	82519	NA	NA
898	AACCTCTTAGAAAAAAGAGTNGG	0.106488282	1	0	2	36	NA	NA
899	AACCTCTTCCACCTTCCGAGNGG	0.243867631	1	0	1	7	NA	NA
900	AACCTCTTCCCCTTTCCCCANGG	0.062102943	4	1	3	42	NA	NA
901	AACCTCTTCTTCCTGCCGGGNGG	0.321734464	1	0	0	7	NA	NA
902	AACCTCTTGTGAGAAGGAGGNGG	0.106515569	1	0	5	26	NA	NA
903	AACCTGAAAGAGTAAAACCGNGG	0.248344035	1	0	1	13	NA	NA
904	AACCTGACATGGAAGAAACGNGG	0.29396932	1	0	1	10	NA	NA
905	AACCTGACGGAGATGTCCAANGG	0.530396775	1	0	1	3	NA	NA
906	AACCTGCCCCAGAATCGTATNGG	0.693784111	1	0	0	3	NA	NA
907	AACCTGCGTGAGGTTCCGGANGG	0.736539792	1	0	0	3	NA	NA
908	AACCTGCTAACCATGCCTGGNGG	0.576923077	1	0	0	4	NA	NA
909	AACCTGCTCTGGTACCCTAANGG	0.297481062	1	0	0	10	NA	NA
910	AACCTGCTGCAGCAGCCGCGNGG	0.200089524	1	0	0	14	NA	NA
911	AACCTGGAGAACCGCTTCAGNGG	0.126666717	3	4	0	13	NA	NA
912	AACCTGGTAGATTACCTGGGNGG	0.187436927	1	0	0	22	NA	NA
913	AACCTGGTTCCACTTCACAGNGG	0.235464621	1	0	0	18	NA	NA
914	AACCTGTCTAAGCTCCGAAGNGG	0.43961653	1	0	1	3	NA	NA
915	AACCTGTCTGAAAGATTGCANGG	0.259875083	1	0	1	9	NA	NA
916	AACCTTACTTGGAGGAGCCANGG	0.287087776	1	0	1	8	NA	NA
917	AACCTTATGGTGATTTAAAANGG	0.248437758	1	0	0	19	NA	NA
918	AACCTTCAGACCACATCAAGNGG	0.110256154	1	0	2	40	NA	NA
919	AACCTTCAGGAAATACGAAANGG	0.213225071	1	0	0	20	NA	NA
920	AACCTTCCAGGAAGTGGCAGNGG	0.11933545	1	0	4	39	NA	NA
921	AACCTTCTCCAGAGGTCAAANGG	0.129164707	1	0	1	24	NA	NA
922	AACCTTCTCCTCACTCTCCANGG	0.11151639	1	0	3	32	NA	NA
923	AACCTTGATGAAATTCCCGANGG	0.300995357	1	0	0	8	NA	NA
924	AACCTTGCGCCGACTCCGAGNGG	0.934387815	1	0	0	1	NA	NA
925	AACCTTGGAGACCCACAGAANGG	0.213109582	1	0	1	17	NA	NA
926	AACCTTGGCCGCCAGCCCCGNGG	0.486232563	1	0	0	3	NA	NA
927	AACCTTGTAGGAATACGTGGNGG	0.476343569	1	0	0	6	NA	NA
928	AACCTTGTCAGAAGACCAAGNGG	0.074029783	1	0	6	31	NA	NA
929	AACCTTTCACACAAGATGGANGG	0.150902017	1	0	0	23	NA	NA
930	AACCTTTCAGAGGAGAAAGGNGG	0.089743474	1	0	3	34	NA	NA
931	AACCTTTGAAAGATACCACANGG	0.133072279	1	0	3	23	NA	NA
932	AACGAAATAGCCCGAGACCGNGG	0.860927152	1	0	0	1	NA	NA
933	AACGAACGCCCGCAGCCCGGNGG	0.759894459	1	0	0	3	NA	NA
934	AACGAAGGCGGGTCTCCACANGG	0.64160401	1	0	0	1	NA	NA
935	AACGACGTCTTCACAACCAGNGG	0.880402415	1	0	0	2	NA	NA
936	AACGACTGCAGATAGCAGCANGG	0.256221794	1	0	0	10	NA	NA
937	AACGACTTCACCGAGTACAGNGG	0.535714286	1	1	0	0	NA	NA
938	AACGACTTCTGGGATCCAAANGG	0.300771636	1	0	0	12	NA	NA
939	AACGAGAAGCTGAAGCCCCGNGG	0.383798233	1	0	1	5	NA	NA
940	AACGAGGAGGAGAAGCGGCGNGG	0.261623277	1	0	1	15	NA	NA
941	AACGAGTCTGAAGTGAACCGNGG	0.684824903	1	0	0	3	NA	NA
942	AACGATCTCATCCTCAAAAGNGG	0.451879668	1	0	1	2	NA	NA
943	AACGATGGTGATGACGTAGGNGG	0.533098391	1	0	0	13	NA	NA
944	AACGCACTGGAATCTCTATGNGG	0.648279784	1	0	0	3	NA	NA
945	AACGCAGCTGAGGGAGGTGGNGG	0.067392702	1	0	3	44	1	guide_dropped_by_ceres
946	AACGCAGGAGACACAAGAAGNGG	0.144894058	1	0	3	21	NA	NA
947	AACGCAGGTTCAAGCAGCAGNGG	0.38982281	1	0	0	9	NA	NA
948	AACGCATCGAAAACAAGCGCNGG	1	1	0	0	0	NA	NA
949	AACGCGAGTCCGGTGGCTAGNGG	1.181215601	0	0	0	4	0	not_aligned
950	AACGCTACCCAAGAGCTAATNGG	1	1	0	0	0	NA	NA
951	AACGCTGCCGACCTACTCGTNGG	0.895004487	1	0	0	1	NA	NA
952	AACGCTGGTCCAAATCCTGGNGG	0.389664015	1	0	0	7	NA	NA
953	AACGCTGTCGTACGTGTATANGG	6.066666662	0	0	0	1	0	not_aligned
954	AACGGACCAGAAACCTCAATNGG	0.677688483	1	0	0	4	NA	NA
955	AACGGAGGATCACCGCCAGANGG	0.883495146	1	0	0	1	NA	NA
956	AACGGAGGCGAAAGGAACAGNGG	0.260608417	1	0	0	10	NA	NA
957	AACGGAGTAAACGCAACAGGNGG	1	1	0	0	0	NA	NA
958	AACGGCAGTTGGAGGCTGCGNGG	0.277867165	1	0	1	6	NA	NA
959	AACGGCATATGCGGCCACGANGG	1	1	0	0	0	NA	NA
960	AACGGCCGCGACGCAGAGAGNGG	0.647577093	1	0	1	1	NA	NA
961	AACGGCCTCCCAAACGGCGGNGG	0.937007896	1	0	0	4	NA	NA
962	AACGGCTTACCAAAACCAACNGG	0.745186377	1	0	0	3	NA	NA
963	AACGGCTTCCCAGGGCCCCANGG	0.215268025	1	0	1	20	NA	NA
964	AACGGCTTCGTGGTGCTCAANGG	0.236767317	1	0	4	3	NA	NA
965	AACGGGACAGAGCGCGTGCGNGG	0.99194847	1	0	0	2	NA	NA
966	AACGGGACCAGGCCACCCCGNGG	0.416975509	1	0	0	7	NA	NA
967	AACGGGCACATGATACCCATNGG	0.753871305	1	0	1	1	NA	NA
968	AACGGGCAGTTATAACACCANGG	0.465895873	1	0	1	2	NA	NA
969	AACGGGGTACTCCACCACCGNGG	1	1	0	0	0	NA	NA
970	AACGGGGTCGTTCCGAAGCGNGG	1	1	0	0	0	NA	NA
971	AACGGGGTGAAAGAGAAGCANGG	0.118664274	1	0	2	23	NA	NA
972	AACGGGTCACAGACTTCCAGNGG	0.121436069	1	1	3	16	NA	NA
973	AACGGGTCGCAGACTTCCAGNGG	0.154405772	1	1	5	9	NA	NA
974	AACGGGTGTTACAGCAGCAANGG	0.477451419	1	0	2	3	NA	NA
975	AACGGTACCTTGAAACCCATNGG	0.799377109	1	0	0	2	NA	NA
976	AACGGTATAAGAACCGGCCGNGG	0.842931937	1	0	0	1	NA	NA
977	AACGGTGTGGTCCCTGCAAANGG	0.522900195	1	0	0	15	NA	NA
978	AACGTCTACTTCAATTGCAGNGG	0.465647817	1	0	0	6	NA	NA
979	AACGTCTTCTTGTCACATGGNGG	0.413271465	1	0	0	6	NA	NA
980	AACGTCTTTGAAGAAAGCTGNGG	0.19727556	2	1	0	10	NA	NA
981	AACGTCTTTGAAGGAAGCTGNGG	0.197059915	1	2	0	11	NA	NA
982	AACGTGAAGGAGGTATGCGGNGG	0.403492499	1	0	1	8	NA	NA
983	AACGTGACAGATGAGCAGGANGG	0.234269	1	0	0	14	NA	NA
984	AACGTGATGTTCTCTTCCCGNGG	0.616322384	1	0	0	3	NA	NA
985	AACGTGCATTTACCACCAGGNGG	0.509995952	1	0	0	4	NA	NA
986	AACGTGCCCGAGAACTCGCGNGG	0.908173562	1	0	0	1	NA	NA
987	AACGTGCGTCCTACTCTCCGNGG	0.573770492	1	0	0	1	NA	NA
988	AACGTGCTCATGAGCCCACGNGG	0.351132779	1	1	2	3	NA	NA
989	AACGTGCTCATGAGCCCGCGNGG	0.414821535	1	2	0	2	NA	NA
990	AACGTGCTCATGAGCCTGCGNGG	0.364206854	1	1	1	3	NA	NA
991	AACGTGCTGACGATGCGGGCNGG	2.859758498	0	0	0	2	0	not_aligned
992	AACGTGCTGGAGAGACCCCGNGG	0.254602944	1	0	1	12	NA	NA
993	AACGTGCTGGAGCGGCCCCGNGG	0.29619944	1	1	1	8	NA	NA
994	AACGTGCTGGAGCGGCCGCGNGG	0.384965804	1	1	0	6	NA	NA
995	AACGTGGGCAAGTTGCTCAANGG	0.388142379	1	0	0	11	NA	NA
996	AACGTGGGCGACAAGAAAGGNGG	0.382212986	1	0	1	6	NA	NA
997	AACGTGTCCGAGCACGCCCGNGG	1	1	0	0	0	NA	NA
998	AACGTGTGTAAAGTGCAGAANGG	0.254571657	1	0	0	12	NA	NA
999	AACGTTCCTCAAAGTAGCAANGG	0.26528206	1	0	0	10	NA	NA
1000	AACGTTGGTGAAGATCCGCANGG	0.424155912	1	0	0	3	NA	NA
1001	AACGTTGTTGAAAACTTTAGNGG	0.243510074	1	0	2	4	NA	NA
1002	AACGTTTGCCAGGTTGACCANGG	0.551496038	1	0	0	6	NA	NA
1003	AACTAACTGGAGATAGGCATNGG	0.235016298	1	0	0	15	NA	NA
1004	AACTACAAGTAAAAGTATCGNGG	0.554906381	0	0	0	8	0	not_aligned
1005	AACTACACCAACCTGCCCCANGG	0.336735619	1	0	1	17	NA	NA
1006	AACTACACCGGCAAGCTCCGNGG	1	1	0	0	0	NA	NA
1007	AACTACAGCCGCGAACAGCANGG	0.754888406	1	0	0	2	NA	NA
1008	AACTACATCAACTACCAGCANGG	0.32453132	1	0	0	11	NA	NA
1009	AACTACATGAAGGAACGCAANGG	0.420202079	1	0	0	6	NA	NA
1010	AACTACCACAAACAGCCACANGG	0.160092261	1	0	1	32	NA	NA
1011	AACTACCTATGACAGTGCCGNGG	0.848932448	1	0	0	2	NA	NA
1012	AACTACTCACTAATGGAAAANGG	0.159299342	1	0	5	11	NA	NA
1013	AACTACTTACATGATGACAGNGG	0.319562534	1	0	0	11	NA	NA
1014	AACTAGAATAGGCGGGCTTGNGG	1.023826786	0	0	1	4	0	not_aligned
1015	AACTAGAGTGAACTGCAGAANGG	0.282157152	2	0	0	9	NA	NA
1016	AACTAGATGGAGTTACCATGNGG	0.410762772	1	0	0	9	NA	NA
1017	AACTAGCCAGGCCTCTGCCGNGG	0.549462255	1	0	0	7	NA	NA
1018	AACTAGCCCGAGCAGCTTCGNGG	Inf	0	0	0	0	0	not_aligned
1019	AACTAGTGTTCAGAATCAAGNGG	0.293560756	1	0	3	14	NA	NA
1020	AACTATATATCAGTGTTCAANGG	0.251711878	1	0	1	12	NA	NA
1021	AACTATCCGGAACATCCTGGNGG	0.518562621	1	0	0	3	NA	NA
1022	AACTATGGAGAATATGGCGGNGG	0.376871295	1	0	0	6	NA	NA
1023	AACTATGTCTTCAAGCACAGNGG	0.256664479	1	0	1	14	NA	NA
1024	AACTCAACAAGCTACCCCAGNGG	0.495016407	1	0	0	6	NA	NA
1025	AACTCAACGAAGGCGAAGGGNGG	0.373689278	1	0	2	6	NA	NA
1026	AACTCAAGACACCTGCAGCANGG	0.228797943	1	0	1	19	NA	NA
1027	AACTCAAGCACTGATACGTCNGG	0.484465843	1	0	1	4	NA	NA
1028	AACTCAATCTCCTCATCACANGG	0.18674468	1	0	2	21	NA	NA
1029	AACTCACCATGGTTGAAAAGNGG	0.232411187	1	0	0	13	NA	NA
1030	AACTCACCCCTGAAGCAAAANGG	0.133703276	1	0	1	34	NA	NA
1031	AACTCACCTCCACCACAGATNGG	0.361655475	1	0	1	13	NA	NA
1032	AACTCACCTTGAGATCCGGGNGG	0.36169021	1	0	0	7	NA	NA
1033	AACTCACCTTTACAGCAGCGNGG	0.430903735	1	0	0	7	NA	NA
1034	AACTCACTCCTCAGAGACCANGG	0.251615455	1	0	1	14	NA	NA
1035	AACTCACTGCAACTTCCACGNGG	0.116813307	1	0	2	51	NA	NA
1036	AACTCAGCTGGCACTCCTGTNGG	0.464177999	1	0	1	11	NA	NA
1037	AACTCAGTGACTCGATCCAGNGG	0.823760157	1	0	0	3	NA	NA
1038	AACTCCACCGCCACCAGCGCNGG	0.417474902	1	0	0	7	NA	NA
1039	AACTCCACCTCCACTGACAANGG	0.251559667	1	0	1	21	NA	NA
1040	AACTCCATCACAATACCCAGNGG	0.415404138	1	0	0	11	NA	NA
1041	AACTCCATCAGGGTGGAGAGNGG	0.136833096	1	1	1	22	NA	NA
1042	AACTCCATCCGAGTAGACAGNGG	0.531915757	1	0	0	6	NA	NA
1043	AACTCCCGCCCTACAAGCAGNGG	0.544832722	1	0	0	6	NA	NA
1044	AACTCCCTAAGCAACTCCAGNGG	0.289784412	1	0	0	7	NA	NA
1045	AACTCCCTGATAGTGTGCCGNGG	0.467297231	1	1	0	2	NA	NA
1046	AACTCCGCCGAGATGCTAGTNGG	0.576470588	1	0	0	1	NA	NA
1047	AACTCCTCAGTATCTGGCCGNGG	0.668117611	1	0	0	5	NA	NA
1048	AACTCCTCATCTCTTCCCCGNGG	0.222839323	1	0	0	16	NA	NA
1049	AACTCCTCGGTCTCTCTCCGNGG	0.369981949	1	0	1	8	NA	NA
1050	AACTCCTCTGAACCACAGGANGG	0.299340332	1	0	4	7	NA	NA
1051	AACTCCTCTGAAGCAAGCTCNGG	0.290071436	1	0	0	15	NA	NA
1052	AACTCCTGTGGCTATGGCTCNGG	0.264548695	1	2	2	15	NA	NA
1053	AACTCCTTCCACAGCCACCANGG	0.151197972	1	0	1	38	NA	NA
1054	AACTCCTTCCCGCCACCTCANGG	0.443337681	1	0	0	9	NA	NA
1055	AACTCCTTGAATGAGCAACGNGG	0.504326873	1	0	0	7	NA	NA
1056	AACTCGCCTGTGGTCTTCATNGG	0.466175955	1	0	0	2	NA	NA
1057	AACTCGCTGGAGCAGGCGGANGG	0.267315359	1	0	0	10	NA	NA
1058	AACTCGGTCTCGTCCACGCANGG	0.974841342	1	0	0	2	NA	NA
1059	AACTCGTAAGTGCTACCGCANGG	1	1	0	0	0	NA	NA
1060	AACTCGTGCTGAAACCCGAGNGG	0.366827831	1	0	0	7	NA	NA
1061	AACTCGTTCTTGAAGGGCGGNGG	0.469002232	1	0	1	3	NA	NA
1062	AACTCTAAAAAAGAACCGAGNGG	0.087542773	1	0	4	37	NA	NA
1063	AACTCTCACCTTCAGCTGAANGG	0.244837581	1	0	1	9	NA	NA
1064	AACTCTCGATAAAGGCCCCCNGG	0.655852148	1	0	0	2	NA	NA
1065	AACTCTGAACCTCAATAACGNGG	0.551947231	1	0	1	2	NA	NA
1066	AACTCTGCCAAGAAGTCGAANGG	0.433509008	1	0	0	9	NA	NA
1067	AACTCTGGAGTTGAAAAAGGNGG	0.071477915	1	1	5	54	NA	NA
1068	AACTCTTCCTGGTAACGCACNGG	0.883112962	1	0	0	3	NA	NA
1069	AACTCTTTAGGCCAGTCAAANGG	0.021273445	14	66	70	39	NA	NA
1070	AACTGAAAATCAAATGTCAGNGG	0.071896048	1	0	3	56	NA	NA
1071	AACTGAAGAGGAAGATGGCGNGG	0.12111339	1	0	2	33	NA	NA
1072	AACTGAATCTCACTGACCAGNGG	0.52405366	1	0	0	7	NA	NA
1073	AACTGAGTTCAGTTTCCCTGNGG	0.182443675	1	0	2	14	NA	NA
1074	AACTGATCCTCATCAGGAGGNGG	0.247248318	1	0	0	15	NA	NA
1075	AACTGATGAGACAATTGCAGNGG	0.263294459	1	0	0	15	NA	NA
1076	AACTGATTACAAAGACCACANGG	0.153924605	1	0	3	23	NA	NA
1077	AACTGATTCCCAAAAGCGAANGG	0.329019916	1	0	0	29	NA	NA
1078	AACTGCACTTGCCCGCCAACNGG	0.64709081	1	0	0	2	NA	NA
1079	AACTGCAGAAGACCAAGGAGNGG	0.104274283	1	0	3	32	NA	NA
1080	AACTGCCAAGATGGAGCGAANGG	0.269307916	1	0	0	9	NA	NA
1081	AACTGCCCACAGTTACCCTGNGG	0.15193779	1	0	1	32	NA	NA
1082	AACTGCCTAAAGCTGAGAAGNGG	0.085216081	1	0	4	36	NA	NA
1083	AACTGCCTGCATGTTCCCGGNGG	0.22462359	1	0	0	11	NA	NA
1084	AACTGCGTCTTGGAGCCATTNGG	0.647288454	1	0	0	4	NA	NA
1085	AACTGCTGAACGAGAAGGAGNGG	0.154096406	1	2	1	18	NA	NA
1086	AACTGCTGTGCCCAGTTACGNGG	0.318413497	1	0	1	7	NA	NA
1087	AACTGCTTAGCCGCGTAGCGNGG	1	1	0	0	0	NA	NA
1088	AACTGGAACTGTTCCTCGGANGG	0.741670265	1	0	0	6	NA	NA
1089	AACTGGACACAGAAGAGAAGNGG	0.076477087	1	0	4	57	NA	NA
1090	AACTGGACCAAATTAGACAGNGG	0.384709302	1	0	0	10	NA	NA
1091	AACTGGACCATCCACCCGGANGG	0.579814799	1	0	0	3	NA	NA
1092	AACTGGAGACAGAATTACATNGG	0.197907228	1	0	1	19	NA	NA
1093	AACTGGAGCGATGACACCACNGG	0.180904697	1	0	0	15	NA	NA
1094	AACTGGATATCAACTTAGAANGG	0.10536144	1	1	1	56	NA	NA
1095	AACTGGATGAGAAAGCACCTNGG	0.282218287	1	0	0	13	NA	NA
1096	AACTGGATGCATTTGTAGAANGG	0.210698756	1	0	0	22	NA	NA
1097	AACTGGCAAGAACTACACAANGG	0.192472983	1	0	1	22	NA	NA
1098	AACTGGCACGAGAGTGCCGANGG	0.472979981	1	0	0	2	NA	NA
1099	AACTGGCCAAGAACTCAAAGNGG	0.20175962	1	0	1	15	NA	NA
1100	AACTGGCCTCTGGATCACTGNGG	0.113845532	1	0	1	27	NA	NA
1101	AACTGGCTAAACATACCAAANGG	0.151399652	1	0	3	18	NA	NA
1102	AACTGGCTGAGGTAATAAAANGG	0.172039495	1	0	2	24	NA	NA
1103	AACTGGGAAGGTGCACCTAANGG	0.381379648	1	0	0	8	NA	NA
1104	AACTGGTCCATGATGCCACANGG	0.107424311	1	0	2	108	NA	NA
1105	AACTGGTTCAGCCAAAGACTNGG	0.398051427	1	0	1	8	NA	NA
1106	AACTGGTTCGAAAACTTGGTNGG	1	1	0	0	0	NA	NA
1107	AACTGTACTGGCTACTCACANGG	0.305614922	1	0	0	14	NA	NA
1108	AACTGTAGCTCTGAGAAGCGNGG	0.108299692	1	0	2	34	NA	NA
1109	AACTGTATGCAGCAGATCAGNGG	0.371738367	1	0	0	9	NA	NA
1110	AACTGTCACAACCTTCCGGANGG	0.473336078	1	0	0	6	NA	NA
1111	AACTGTGCAGGAAGATGGAGNGG	0.102596937	1	0	1	25	NA	NA
1112	AACTGTGTCAGAACTCACTCNGG	0.370948578	1	0	2	10	NA	NA
1113	AACTGTGTGTCCCACCCGCGNGG	0.933144819	1	0	0	2	NA	NA
1114	AACTGTGTTTAAACGTCCCANGG	0.077297601	10	1	1	12	NA	NA
1115	AACTGTTCATGAATGAGCAANGG	0.100299036	1	0	3	33	NA	NA
1116	AACTGTTCCACATTTCCGAANGG	0.481570048	1	0	1	4	NA	NA
1117	AACTGTTCCTCGGAGGGCCGNGG	0.53193597	1	0	1	4	NA	NA
1118	AACTGTTGAGACCCTTACGGNGG	0.501777044	1	0	0	4	NA	NA
1119	AACTGTTTACCCTCCAGAAGNGG	0.154607566	2	0	1	15	NA	NA
1120	AACTTAACGTCACTGCCACCNGG	0.554546955	1	0	4	2	NA	NA
1121	AACTTACCGAGGCTGTTCAGNGG	0.371813933	1	0	1	7	NA	NA
1122	AACTTACCTGAAGATCTCTGNGG	0.142813667	1	0	1	20	NA	NA
1123	AACTTACCTGAATGTAAGTTNGG	0.162891628	1	0	3	18	NA	NA
1124	AACTTACCTTCATAAGACCANGG	0.359542276	1	0	0	14	NA	NA
1125	AACTTACCTTTAAAAGACTANGG	0.13697867	1	0	2	28	NA	NA
1126	AACTTAGATGATCCTCCGAANGG	0.123605966	1	4	2	10	NA	NA
1127	AACTTAGGCGCCTTGCTAGGNGG	0.420376053	1	0	0	4	NA	NA
1128	AACTTATCCCAGATTCCTGANGG	0.355525052	1	0	1	13	NA	NA
1129	AACTTCACTGATATTCCCCCNGG	0.296077804	1	0	1	11	NA	NA
1130	AACTTCAGAGGACCTCCAAGNGG	0.58381583	1	0	0	6	NA	NA
1131	AACTTCAGCCTCGGAAGTGANGG	0.106772323	1	0	1	44	NA	NA
1132	AACTTCATGAGCTCTAGGAGNGG	0.236337214	1	0	0	9	NA	NA
1133	AACTTCCCACCAACACACAGNGG	0.222846474	1	0	0	19	NA	NA
1134	AACTTCCTAAAAAAGCTAAANGG	0.006035979	1	0	0	307	NA	NA
1135	AACTTCCTCGAGCGTCCCACNGG	0.823298764	1	0	0	3	NA	NA
1136	AACTTCTATGAGAAGCAGGANGG	0.052307457	1	0	3	48	NA	NA
1137	AACTTCTCCATGGTACAGAGNGG	0.321815028	1	0	1	11	NA	NA
1138	AACTTCTCGCGCACTCGAAANGG	0.817843866	1	0	0	1	NA	NA
1139	AACTTGAACCCACACCTCCGNGG	0.46713999	1	0	1	7	NA	NA
1140	AACTTGAAGGGCAAGTTGGGNGG	0.135948804	1	0	2	26	NA	NA
1141	AACTTGACTGAGGAACAGAANGG	0.098612438	1	0	2	37	NA	NA
1142	AACTTGAGAGAAGAGCCCTGNGG	0.131222871	1	0	1	25	NA	NA
1143	AACTTGCCTACCTTTAGCCGNGG	0.733427363	1	0	0	3	NA	NA
1144	AACTTGCTCATGACCGACAANGG	0.991836735	1	0	0	2	NA	NA
1145	AACTTGCTCCGAGGTCCAAGNGG	0.322581404	1	0	0	6	NA	NA
1146	AACTTGGAGAAGCTGTCGAGNGG	0.414393054	1	0	0	7	NA	NA
1147	AACTTGGCTGTGCTTCACCGNGG	0.529252496	1	0	0	6	NA	NA
1148	AACTTGGTCTTAGCACAAAGNGG	0.250427821	1	0	1	11	NA	NA
1149	AACTTGGTGGGGTCTCCGAANGG	0.724992995	1	0	0	2	NA	NA
1150	AACTTGTAGATCTCGCTCAGNGG	0.431252076	1	1	0	8	NA	NA
1151	AACTTGTAGATGTCGCTCAGNGG	0.639487418	1	1	0	1	NA	NA
1152	AACTTGTCCTGGACAACAGTNGG	0.248296498	2	1	1	10	NA	NA
1153	AACTTGTCTGAGACCATCCGNGG	0.192824056	2	2	0	6	NA	NA
1154	AACTTGTGACCACTGAAACANGG	0.579932552	1	0	0	6	NA	NA
1155	AACTTGTGTAGCAAACGTCGNGG	0.895773017	1	0	0	1	NA	NA
1156	AACTTGTTAGAAAAGACAGGNGG	0.152167032	1	1	0	25	NA	NA
1157	AACTTTGACACCTCGTCCCGNGG	0.840304182	1	0	0	1	NA	NA
1158	AACTTTGGCTCAGTGCGCCANGG	0.539351669	1	0	0	5	NA	NA
1159	AACTTTGTACTGAATCTGAANGG	0.171015103	1	0	1	16	NA	NA
1160	AAGAAAAACAAGAAATGCCGNGG	0.045052701	1	0	1	84	NA	NA
1161	AAGAAAAAGAAGAAAACCCGNGG	0.024485412	1	0	20	200	NA	NA
1162	AAGAAAACCATCTCTTACCANGG	0.160359868	1	0	0	25	NA	NA
1163	AAGAAAACTCCAGCAACCAANGG	0.167512321	1	0	4	62	NA	NA
1164	AAGAAAACTTCCACACTAGCNGG	0.308372699	1	0	2	14	NA	NA
1165	AAGAAAAGACTGAAGCCAAANGG	0.044789992	1	0	3	101	NA	NA
1166	AAGAAAAGAGAGAAGAAAGGNGG	0.00210136	1	15	151	1653	1	in_dropped_guides
1167	AAGAAAAGAGGCCTACCAAGNGG	0.208181797	1	0	0	22	NA	NA
1168	AAGAAAAGCCAAAATCAGGTNGG	0.049255679	2	0	5	75	NA	NA
1169	AAGAAAAGCCAGACGCGGAGNGG	0.347463256	1	1	0	12	NA	NA
1170	AAGAAAAGCCAGACGTGGAGNGG	0.069934717	1	1	4	44	NA	NA
1171	AAGAAAAGCCGGACATGGAGNGG	0.095053296	1	0	2	32	NA	NA
1172	AAGAAAATCCCAAAGAAGAANGG	0.045435748	1	0	4	114	NA	NA
1173	AAGAAAATCCGAAAACACAGNGG	0.079197411	1	0	4	43	NA	NA
1174	AAGAAAATCCGACTTCCCCANGG	0.341289195	1	0	0	9	NA	NA
1175	AAGAAAATGTGGAAAAAGAGNGG	0.025991532	1	2	7	167	NA	NA
1176	AAGAAACCCCAGAAAAGCCCNGG	0.102028644	1	0	0	41	NA	NA
1177	AAGAAACCTGCAACTCCTCANGG	0.212314965	1	2	1	11	NA	NA
1178	AAGAAACCTGGAAAGCCACGNGG	0.249865476	1	0	2	15	NA	NA
1179	AAGAAACGCCTCAAGCGCCANGG	0.91	1	0	0	1	NA	NA
1180	AAGAAACTCCCAGATTTAAGNGG	0.15730335	1	0	1	23	NA	NA
1181	AAGAAACTGATGTCTGACAANGG	0.108768151	1	1	5	48	NA	NA
1182	AAGAAACTGTGACGAGTAAGNGG	0.188821652	1	0	2	18	NA	NA
1183	AAGAAAGACAGAATTGCCCANGG	0.101893364	1	0	6	44	NA	NA
1184	AAGAAAGACTACCAAAGTGTNGG	0.067055037	5	8	2	29	NA	NA
1185	AAGAAAGACTACCAACGTGTNGG	0.082399122	1	6	6	8	NA	NA
1186	AAGAAAGGAAAATAACTCAANGG	0.028726964	1	0	7	138	NA	NA
1187	AAGAAAGGCGAGCAGAACAGNGG	0.159106307	1	0	0	27	NA	NA
1188	AAGAAAGGCTTGCACCTGTANGG	0.164421646	1	0	0	43	NA	NA
1189	AAGAAAGTCGATGTCTCGGGNGG	0.1170163	3	5	3	2	NA	NA
1190	AAGAAAGTGATGATAACGATNGG	0.260036992	1	0	2	25	NA	NA
1191	AAGAAAGTGTACTTACCCAANGG	0.188384271	1	0	1	19	NA	NA
1192	AAGAAATACTTAAAATAACANGG	0.041906852	1	0	7	119	1	in_dropped_guides
1193	AAGAAATATACACAAGGCCGNGG	0.208982955	1	0	2	12	NA	NA
1194	AAGAAATCCCCAGTGCCAAGNGG	0.23688071	1	0	0	18	NA	NA
1195	AAGAAATCTTGAGGCCAGCGNGG	0.12463325	2	0	2	24	NA	NA
1196	AAGAAATTAAGAAAACCTACNGG	0.044499184	1	0	7	104	NA	NA
1197	AAGAAATTCACCAGAAACAANGG	0.086568405	1	0	4	60	NA	NA
1198	AAGAAATTCTCAATTGTAACNGG	0.155235571	1	0	2	36	NA	NA
1199	AAGAAATTCTCTCGTCAACGNGG	0.769246251	1	0	0	2	NA	NA
1200	AAGAAATTCTGGATAGGAAANGG	0.058887848	1	0	2	63	NA	NA
1201	AAGAAATTGAACTTACCGCGNGG	0.740539807	1	0	0	2	NA	NA
1202	AAGAAATTTAGATGATGACANGG	0.116465818	1	1	1	27	NA	NA
1203	AAGAACACGATGTTGCGCCGNGG	0.968173138	1	0	0	1	NA	NA
1204	AAGAACAGATGAGTGCCAAANGG	0.10362446	1	0	4	25	NA	NA
1205	AAGAACAGCCTTCCTCTGGANGG	0.139292604	2	1	2	15	NA	NA
1206	AAGAACAGCGCCTCGCGCCGNGG	1	1	0	0	0	NA	NA
1207	AAGAACAGTGTGACTCTGAGNGG	0.107333042	1	0	2	30	NA	NA
1208	AAGAACATATTCATACCGAANGG	0.334910566	1	1	0	11	NA	NA
1209	AAGAACATCACCCAGATCGTNGG	0.308898079	1	0	0	12	NA	NA
1210	AAGAACATCATCCTGGAGGANGG	0.109208838	1	2	1	26	NA	NA
1211	AAGAACATCATGGCGCTGCGNGG	0.655358925	1	0	0	3	NA	NA
1212	AAGAACATCTGGATCAAGAGNGG	0.185696708	1	0	1	21	NA	NA
1213	AAGAACCAATGTAAAACCAGNGG	0.171734107	1	0	3	23	NA	NA
1214	AAGAACCAGCAGCTGAAAGTNGG	0.09878691	2	1	5	35	NA	NA
1215	AAGAACCCGGAGTCCCAGCGNGG	0.463788178	1	0	0	8	NA	NA
1216	AAGAACGAGGAACACTGCCCNGG	0.275654282	1	0	0	9	NA	NA
1217	AAGAACGCAGACTTGTCAGANGG	0.364550079	1	0	1	10	NA	NA
1218	AAGAACGCCCTGACAAACTANGG	0.445347248	1	0	0	4	NA	NA
1219	AAGAACGGAACACAGGTCCANGG	0.264066431	1	1	1	6	NA	NA
1220	AAGAACGGCAGGGAGTTCCGNGG	0.324627341	1	0	0	8	NA	NA
1221	AAGAACTCGCAGTTAAACCCNGG	0.308788949	1	0	0	12	NA	NA
1222	AAGAACTGAATTATTCACCGNGG	0.338706988	1	0	1	13	NA	NA
1223	AAGAACTGCACATGTATGCGNGG	0.589133556	1	0	0	5	NA	NA
1224	AAGAACTGCCCCATGCCCCANGG	0.127911773	1	0	1	37	NA	NA
1225	AAGAACTGCTGGTTCACAGANGG	0.209383317	1	0	0	19	NA	NA
1226	AAGAACTGTGACCTGATGGTNGG	0.204871407	1	0	1	16	NA	NA
1227	AAGAACTTAAATGGACTGGTNGG	0.141347318	1	1	1	20	NA	NA
1228	AAGAACTTGGAAAGCCACCANGG	0.183865343	1	0	1	25	NA	NA
1229	AAGAAGAAAGAGTATCTGCANGG	0.064407402	1	0	4	77	NA	NA
1230	AAGAAGAAGAGAAAGCAGGGNGG	0.007312783	1	0	23	428	NA	NA
1231	AAGAAGAAGCTGAATCCCAGNGG	0.104151312	1	1	1	47	NA	NA
1232	AAGAAGAATTGGGGATGATGNGG	0.087218014	0	0	3	61	0	not_aligned
1233	AAGAAGACAGGGGGGCCCCANGG	0.140202234	1	0	0	25	NA	NA
1234	AAGAAGACCAAGTAGATCCGNGG	0.48198055	1	0	0	11	NA	NA
1235	AAGAAGACCTAATTTCACCANGG	0.350737235	1	0	0	14	NA	NA
1236	AAGAAGACGATCACTTACGGNGG	0.616549114	1	0	0	2	NA	NA
1237	AAGAAGATAATCTCCTACAGNGG	0.127322686	1	5	4	15	NA	NA
1238	AAGAAGATCATGGTCCTGGGNGG	0.123720821	1	0	1	27	NA	NA
1239	AAGAAGATCTTGGACAGCGTNGG	0.176208087	2	1	3	13	NA	NA
1240	AAGAAGCAAGAGTTAGCCCGNGG	0.472463928	1	0	1	6	NA	NA
1241	AAGAAGCAGCAGCATCCCGGNGG	0.189941147	1	0	1	23	NA	NA
1242	AAGAAGCAGGGCACTAGTAGNGG	0.267642528	1	0	0	16	NA	NA
1243	AAGAAGCATTTCTTTCCGCGNGG	0.470320968	1	0	1	6	NA	NA
1244	AAGAAGCCAACGATGACCAANGG	0.6079163	1	0	1	7	NA	NA
1245	AAGAAGCCAGAAGATACTGCNGG	0.138021897	1	0	2	54	NA	NA
1246	AAGAAGCCAGGAAATTTCCANGG	0.09650171	1	1	1	48	NA	NA
1247	AAGAAGCCCTGAAAATGCTGNGG	0.09313895	1	0	1	41	NA	NA
1248	AAGAAGCCGAAGTTACCAGANGG	0.268234119	1	0	1	11	NA	NA
1249	AAGAAGCCGCAACCAACAAGNGG	0.414670056	1	1	1	2	NA	NA
1250	AAGAAGCCTCGTTATGCAAGNGG	0.754097275	1	0	0	4	NA	NA
1251	AAGAAGCGCCCGAAGCCTGGNGG	0.235186255	1	0	3	18	NA	NA
1252	AAGAAGCGCGCAGTGAACTGNGG	0.489702307	1	0	0	5	NA	NA
1253	AAGAAGCTAAGAAGAATCAANGG	0.090737641	1	0	4	55	NA	NA
1254	AAGAAGCTACTCCTTCCAGCNGG	0.246798045	1	0	2	13	NA	NA
1255	AAGAAGCTAGAAGGAAGAGGNGG	0.018258806	1	1	16	189	1	in_dropped_guides
1256	AAGAAGCTGAAGATGGGTGGNGG	0.071441284	1	2	5	48	NA	NA
1257	AAGAAGCTGCTGAAGAGCCANGG	0.119862196	1	1	3	44	NA	NA
1258	AAGAAGCTGTGCGATCCAGANGG	0.244338076	1	0	1	14	NA	NA
1259	AAGAAGGACGAGCCCAAGAGNGG	0.271582878	1	0	0	15	NA	NA
1260	AAGAAGGAGAAGAAGGGCCGNGG	0.054089171	1	0	4	68	NA	NA
1261	AAGAAGGCAAAAAGGTCCGGNGG	0.223239293	1	0	0	16	NA	NA
1262	AAGAAGGCACTGGTGTCCCGNGG	0.381128452	1	0	1	4	NA	NA
1263	AAGAAGGCTCAACATTCGTTNGG	0.534600909	1	0	0	5	NA	NA
1264	AAGAAGGCTGTGCAAGGCGGNGG	0.166275742	1	0	2	19	NA	NA
1265	AAGAAGGGCCGTACCCGAAANGG	Inf	0	0	0	0	0	not_aligned
1266	AAGAAGGTCAAATAACCAGGNGG	0.232696178	1	0	0	13	NA	NA
1267	AAGAAGGTCCCTCTCCAAGANGG	0.353804506	1	0	0	10	NA	NA
1268	AAGAAGGTCCTAGTTATCCANGG	0.337751346	1	0	0	14	NA	NA
1269	AAGAAGGTGCTACTATACAGNGG	0.323475761	1	0	0	10	NA	NA
1270	AAGAAGGTGGTGACTGGCCGNGG	0.379190861	1	0	1	14	NA	NA
1271	AAGAAGTACCTGAAGCCCAGNGG	0.084662564	1	0	2	46	NA	NA
1272	AAGAAGTCTTTCAAGCTGAGNGG	0.137652174	1	0	2	23	NA	NA
1273	AAGAAGTGAAAAGAGTGTAGNGG	0.046581163	1	0	4	61	NA	NA
1274	AAGAAGTGATAACGAAGGCANGG	0.175638549	1	0	1	32	NA	NA
1275	AAGAAGTGCAACATGGCCAGNGG	0.159249222	1	0	1	18	NA	NA
1276	AAGAAGTGCTTGATTTAGCANGG	0.25780428	1	0	1	12	NA	NA
1277	AAGAAGTTATTACCAAAAAANGG	0.101431215	1	0	3	44	NA	NA
1278	AAGAAGTTCAAAGCTGCAGGNGG	0.048154411	1	0	4	93	NA	NA
1279	AAGAAGTTCCAGAAGCGGGANGG	0.364911034	1	0	1	11	NA	NA
1280	AAGAAGTTCTCAAAACAAAGNGG	0.06807431	1	0	3	62	NA	NA
1281	AAGAATATAAACCAAAACAANGG	0.037437509	1	0	13	125	NA	NA
1282	AAGAATCATGAAACTCTGCGNGG	0.16888377	2	1	2	15	NA	NA
1283	AAGAATCCGTGGGAAACGGANGG	0.293780221	1	0	0	11	NA	NA
1284	AAGAATCGAAGTCCTCCATANGG	0.637146149	1	0	0	4	NA	NA
1285	AAGAATGAACTCTGTCACATNGG	0.198818	2	0	1	21	NA	NA
1286	AAGAATGACCGTAAGAAGCGNGG	0.681655449	1	0	0	3	NA	NA
1287	AAGAATGAGACCCGCAGCCANGG	0.281524098	1	0	0	14	NA	NA
1288	AAGAATGCACTGCAGTACCGNGG	0.582597888	1	0	0	3	NA	NA
1289	AAGAATGGTTGGGCAATGTGNGG	0.24177809	1	0	0	17	NA	NA
1290	AAGAATGTAGATAAAGTAGANGG	0.069648895	1	0	7	52	NA	NA
1291	AAGAATGTCCCGATGAACCANGG	0.288783566	2	0	1	6	NA	NA
1292	AAGAATGTCTAAGCCCCTGGNGG	0.224095514	1	0	1	15	NA	NA
1293	AAGAATTAGGCACGGTTACTNGG	1.016772446	0	0	0	8	0	not_aligned
1294	AAGAATTCACAAGCACCAAGNGG	0.174271983	1	0	1	22	NA	NA
1295	AAGAATTCGGCAGCACCCAGNGG	0.464923432	1	0	0	7	NA	NA
1296	AAGAATTGACTGCCTCCGCCNGG	0.420622775	1	0	1	8	NA	NA
1297	AAGAATTGCCCAGCGTTGGANGG	0.496408555	1	0	0	5	NA	NA
1298	AAGAATTGCTGCCCATTCCANGG	0.131808347	1	0	1	23	NA	NA
1299	AAGAATTGCTTGAGTCCAAGNGG	0.00063034	1	20	773	8635	1	in_dropped_guides
1300	AAGAATTTAGGATTTGGTGGNGG	0.16523597	1	0	2	21	NA	NA
1301	AAGAATTTATGCTTAGACGGNGG	0.303515981	1	0	0	8	NA	NA
1302	AAGAATTTCCGAGTCAGTGANGG	0.301534644	1	0	0	9	NA	NA
1303	AAGAATTTCGAGAGTTTGCGNGG	0.840126019	1	0	0	3	NA	NA
1304	AAGAATTTGGACTTTGTACTNGG	0.110286029	1	1	10	56	NA	NA
1305	AAGACAAACACAACAAGGAGNGG	0.121006895	1	0	1	52	NA	NA
1306	AAGACAACAATATCACCACGNGG	0.691083104	1	0	0	3	NA	NA
1307	AAGACAACAGCAGGTCCAAGNGG	0.199617181	1	0	1	28	NA	NA
1308	AAGACAACATCATCCTTCAGNGG	0.413562859	1	0	0	13	NA	NA
1309	AAGACAACCAGTGATGGACGNGG	0.379257374	1	0	1	11	NA	NA
1310	AAGACAATCGATCAAGCCAGNGG	0.53176466	1	0	0	3	NA	NA
1311	AAGACAATGTCACCTCGCAGNGG	0.767599243	1	0	0	6	NA	NA
1312	AAGACACAAGAGAGATTGGGNGG	0.16894534	1	0	1	26	NA	NA
1313	AAGACACCCAGGAAGCAGAGNGG	0.086579898	1	0	5	44	NA	NA
1314	AAGACAGAATCCAAGGCCGANGG	0.347183934	1	0	0	14	NA	NA
1315	AAGACAGATGAAAACCACCTNGG	0.260964795	1	0	0	21	NA	NA
1316	AAGACAGCACACCCACCGGGNGG	0.064712018	1	0	2	36	NA	NA
1317	AAGACAGCACCAAGGTGGCGNGG	0.217977013	1	0	1	13	NA	NA
1318	AAGACAGCAGAGGTTCTTGGNGG	0.181618816	1	0	4	28	NA	NA
1319	AAGACAGCCAAGAAAGAAACNGG	0.070236805	1	1	6	52	NA	NA
1320	AAGACAGCGGTCATAAGCCANGG	0.287651209	1	0	1	12	NA	NA
1321	AAGACAGCTGATGATCTCGANGG	0.783168802	0	1	0	7	NA	NA
1322	AAGACAGTCATACAACTCCANGG	0.268797774	1	0	1	15	NA	NA
1323	AAGACAGTCCACCATATCCANGG	0.223924655	1	0	2	16	NA	NA
1324	AAGACAGTGCAGCTGAGGAANGG	0.107423379	1	0	3	47	NA	NA
1325	AAGACAGTGGAGTAGCCAGANGG	0.161298572	1	0	0	20	NA	NA
1326	AAGACAGTGTAGGCGCTACGNGG	0.790411737	1	0	0	2	NA	NA
1327	AAGACATCCAGGAACATGCGNGG	0.448331449	1	0	1	9	NA	NA
1328	AAGACATCTCCATAACGCTGNGG	0.685300821	1	0	0	4	NA	NA
1329	AAGACATGAAAGAATCCACANGG	0.125779974	1	1	3	39	NA	NA
1330	AAGACATGACAAAATTCAAANGG	0.085267323	1	0	3	68	NA	NA
1331	AAGACATGTGCAATTACAGANGG	0.349780412	1	0	1	17	NA	NA
1332	AAGACATTCTTGCTTTAGTTNGG	0.21961986	1	2	1	16	NA	NA
1333	AAGACCAAAGAAAATGACCANGG	0.077587552	1	0	8	88	NA	NA
1334	AAGACCACCACAAAAATCTGNGG	0.283090881	1	0	1	14	NA	NA
1335	AAGACCACCCTACTGCCCAGNGG	0.398101818	1	0	0	9	NA	NA
1336	AAGACCAGCCTGCTGAGGAANGG	0.134969637	1	0	2	35	NA	NA
1337	AAGACCATACAGTACAGCACNGG	0.285029683	1	0	0	19	NA	NA
1338	AAGACCATACTGGAGTCGGTNGG	0.373564831	1	0	0	10	NA	NA
1339	AAGACCATATTCATACCGAANGG	0.399049881	1	1	0	3	NA	NA
1340	AAGACCATCACTATGACCGANGG	0.426354605	1	0	1	6	NA	NA
1341	AAGACCATCACTCAGCTCCANGG	0.26519205	1	0	0	16	NA	NA
1342	AAGACCATGGAGAAACCACANGG	0.105169409	1	1	2	35	NA	NA
1343	AAGACCCGCTCTTCTCGTGCNGG	0.260361715	1	3	2	5	NA	NA
1344	AAGACCCTGCCCTTACCGGTNGG	0.377795248	1	0	0	9	NA	NA
1345	AAGACCGCCGAGAACATCAGNGG	0.64027671	1	0	0	2	NA	NA
1346	AAGACCGCTGACAAGATCGANGG	0.7	1	0	0	1	NA	NA
1347	AAGACCTAGGAAGATCGCATNGG	0.238084104	2	1	1	5	NA	NA
1348	AAGACCTCGCTGCCAGAACGNGG	0.65811879	1	0	0	3	NA	NA
1349	AAGACCTGAACTATCCCCAGNGG	0.48963336	1	0	0	9	NA	NA
1350	AAGACCTGCACAGACTGCAGNGG	0.158545454	1	1	1	26	NA	NA
1351	AAGACCTGCGCTTCACACCANGG	0.421579821	1	0	0	7	NA	NA
1352	AAGACCTTCGCGAATCCAAGNGG	0.643431635	1	0	0	2	NA	NA
1353	AAGACCTTCTGCTTACATGANGG	0.208320356	1	1	1	14	NA	NA
1354	AAGACCTTCTGGGTGAACGANGG	0.470160994	1	0	1	5	NA	NA
1355	AAGACCTTGGTGATTTAAGGNGG	0.475162997	1	0	0	8	NA	NA
1356	AAGACGATAACTACACCCACNGG	1	1	0	0	0	NA	NA
1357	AAGACGCCGCTTCCTCCAGANGG	0.289172132	1	0	0	8	NA	NA
1358	AAGACGCCGTGGAACAGCAANGG	0.697275228	1	0	1	2	NA	NA
1359	AAGACGCCTCCTTCCCCAAGNGG	0.17213802	1	0	1	16	NA	NA
1360	AAGACGCGAGAGGATGGTAGNGG	0.293449165	1	0	0	8	NA	NA
1361	AAGACGCTCTCGCTGCACGGNGG	0.755071433	1	0	0	2	NA	NA
1362	AAGACGCTCTTCATCTTGCGNGG	0.718925562	1	0	0	3	NA	NA
1363	AAGACGGAAGAGGATGGCCGNGG	0.359734866	1	0	0	9	NA	NA
1364	AAGACGTCATTACTCTACGGNGG	0.142857143	7	0	0	0	NA	NA
1365	AAGACTAGAGAAAATAAAACNGG	0.044925067	1	1	6	102	NA	NA
1366	AAGACTCTCGAAATTATGGANGG	0.465811342	1	0	0	5	NA	NA
1367	AAGACTCTCGCGATGAGCACNGG	0.680529301	1	0	0	1	NA	NA
1368	AAGACTCTCTTGTCTGTCGGNGG	0.61941158	1	0	0	3	NA	NA
1369	AAGACTCTGCAGGAATGGGANGG	0.111955181	1	0	2	30	NA	NA
1370	AAGACTCTGGAGACAATGGGNGG	0.193804847	1	0	2	16	NA	NA
1371	AAGACTGAGCCATTGAATGTNGG	0.349508403	1	0	0	12	NA	NA
1372	AAGACTGCCCTCATCCACGANGG	0.091010993	1	5	5	10	NA	NA
1373	AAGACTGCGCTGCTGCAGGANGG	0.286512805	1	1	0	14	NA	NA
1374	AAGACTGGATTGCTGCTGAGNGG	0.256385676	1	0	1	16	NA	NA
1375	AAGACTGGCGAGGGAAGCGGNGG	0.134791855	1	0	1	22	NA	NA
1376	AAGACTGTCTGGTTGTCCCANGG	0.3214337	1	0	1	10	NA	NA
1377	AAGACTGTGGAGCCTCTCCTNGG	0.218418582	1	0	1	18	NA	NA
1378	AAGACTTCAAAAAATCCTACNGG	0.185258461	1	0	2	26	NA	NA
1379	AAGACTTCTTTCACTCCCTGNGG	0.254181034	1	0	0	15	NA	NA
1380	AAGACTTGCAGCAAAAGTCANGG	0.286027342	1	0	1	11	NA	NA
1381	AAGACTTTACGTTTCCTACGNGG	0.894378194	1	0	0	2	NA	NA
1382	AAGAGAAAATTCCAGCCAGANGG	0.058448839	1	0	14	81	NA	NA
1383	AAGAGAAACGGACTGCAAGGNGG	0.130185477	1	0	1	24	NA	NA
1384	AAGAGAAAGTTCCTGTCGCGNGG	0.329126018	1	0	0	6	NA	NA
1385	AAGAGAACAGACTTGCAGCANGG	0.173517802	1	0	2	26	NA	NA
1386	AAGAGAACTTACCTGAACAGNGG	0.145991408	1	0	0	27	NA	NA
1387	AAGAGAACTTGAAATCCAAGNGG	0.052720852	1	0	6	63	NA	NA
1388	AAGAGAAGATAGGCAGGGGANGG	0.037245762	1	0	7	147	NA	NA
1389	AAGAGAAGCAGGATATGCGTNGG	0.300650665	1	0	0	15	NA	NA
1390	AAGAGAAGCGAGAAGAACGGNGG	0.08252802	4	0	1	35	NA	NA
1391	AAGAGAAGTTACAACCCCAGNGG	0.511820659	1	0	0	10	NA	NA
1392	AAGAGAATAAAGAGGAAGAANGG	0.00750344	1	3	37	413	NA	NA
1393	AAGAGAATACAGTTACCCAANGG	0.290325984	1	0	0	20	NA	NA
1394	AAGAGAATAGCTTTCTCCAGNGG	0.117695562	1	0	4	28	NA	NA
1395	AAGAGACAGCTGAACCCTCGNGG	0.103407483	6	2	3	10	NA	NA
1396	AAGAGACCAACAGAATCCAANGG	0.121213152	1	0	2	33	NA	NA
1397	AAGAGACCCTCCCAGAGGCANGG	0.139347607	1	0	3	31	NA	NA
1398	AAGAGACTCTTCCTAATGTCNGG	0.287027351	1	0	0	16	NA	NA
1399	AAGAGACTGTTACCATGGCANGG	0.385013631	1	0	1	9	NA	NA
1400	AAGAGAGAGAAGCCTACCGTNGG	0.474707491	1	0	1	9	NA	NA
1401	AAGAGAGCAAGCATACTGGGNGG	0.221698249	1	0	0	26	NA	NA
1402	AAGAGAGCATGGAAGAGGCANGG	0.062948033	1	0	2	65	NA	NA
1403	AAGAGAGGAAGAAGATCACCNGG	0.10132548	1	0	1	45	NA	NA
1404	AAGAGAGGCAAGAGGCCGAGNGG	0.127438812	1	0	1	37	NA	NA
1405	AAGAGATAGCTGATTCCAAANGG	0.206932132	1	0	0	20	NA	NA
1406	AAGAGATCAACATAGTCAAGNGG	0.158096366	1	1	1	18	NA	NA
1407	AAGAGATCAATCTTACCAGANGG	0.149311653	1	0	2	24	NA	NA
1408	AAGAGATCACATCTAGGCCANGG	0.291920069	0	0	1	20	0	not_aligned
1409	AAGAGATCCAGACCACGACANGG	0.296462811	1	0	3	7	NA	NA
1410	AAGAGATGCCAGTGTCCGGANGG	0.30938631	1	1	2	10	NA	NA
1411	AAGAGATTCAAGCTCAGCAANGG	0.226515984	1	0	2	16	NA	NA
1412	AAGAGATTCGCTCCTAGGAANGG	0.315917783	1	0	0	6	NA	NA
1413	AAGAGCAAAGACCACAACGCNGG	0.416916055	1	0	2	15	NA	NA
1414	AAGAGCAATGAAAGAAAAGGNGG	0.020391812	1	1	9	179	NA	NA
1415	AAGAGCACCGACGCAGACCTNGG	0.440411437	1	0	0	5	NA	NA
1416	AAGAGCAGTGTGGTTCAAAANGG	0.180571533	1	0	1	21	NA	NA
1417	AAGAGCCACTCATCACATGANGG	0.335650044	1	0	0	13	NA	NA
1418	AAGAGCCAGAGGCAGAAGATNGG	0.069105849	1	0	5	93	NA	NA
1419	AAGAGCCCTCAGGTGACCAGNGG	0.200925948	1	0	0	17	NA	NA
1420	AAGAGCCGATCTCCTCACAANGG	0.405372502	1	0	0	8	NA	NA
1421	AAGAGCCGATGAATTCAAAANGG	0.207379679	1	0	1	13	NA	NA
1422	AAGAGCCGCTGGACGTACCGNGG	0.809248555	1	0	0	1	NA	NA
1423	AAGAGCGAATCGATTTCGTGNGG	Inf	0	0	0	0	0	not_aligned
1424	AAGAGCGCGCCGGCTACCGGNGG	0.406732432	1	0	9	6	NA	NA
1425	AAGAGCGCTCCAGCCACCGGNGG	0.177165979	1	3	3	11	NA	NA
1426	AAGAGCGCTCCGGCCACGGGNGG	0.146967341	1	8	2	4	NA	NA
1427	AAGAGCGTATCCCGAGCTCGNGG	0.5	2	0	0	0	NA	NA
1428	AAGAGCGTGCAGCAATGCAANGG	0.180335573	1	0	2	19	NA	NA
1429	AAGAGCTACGAGGAGCCATGNGG	0.247317867	1	0	1	10	NA	NA
1430	AAGAGCTCAGAAAAACCAAGNGG	0.104030311	1	1	4	34	NA	NA
1431	AAGAGCTCCTCCCAAAACCGNGG	0.433038807	1	0	0	8	NA	NA
1432	AAGAGCTCTTGTCTGAAGCGNGG	0.556270825	1	0	2	4	NA	NA
1433	AAGAGCTGAAGAAAGCTCAGNGG	0.059658385	1	0	4	58	NA	NA
1434	AAGAGCTGTGAAAAACCATCNGG	0.185164992	1	0	0	31	NA	NA
1435	AAGAGCTGTGACCATCCTGGNGG	0.143691351	1	1	4	35	NA	NA
1436	AAGAGCTTAAAGCAGCGCCTNGG	0.278166705	1	0	0	12	NA	NA
1437	AAGAGCTTAGACCCGACAACNGG	0.846743295	1	0	1	0	NA	NA
1438	AAGAGCTTCAGCACCACCGANGG	0.271492036	1	0	1	9	NA	NA
1439	AAGAGCTTCATACTCCGCAGNGG	0.450981464	1	0	1	4	NA	NA
1440	AAGAGCTTGGAAAACTAAAANGG	0.095728155	1	1	10	40	NA	NA
1441	AAGAGGAAAAGGAGGCTGAGNGG	0.016535416	1	0	20	263	NA	NA
1442	AAGAGGACAGAACTGATGGGNGG	0.128935416	1	0	2	40	NA	NA
1443	AAGAGGACAGTTTCTAGTGANGG	0.222179458	1	1	1	17	NA	NA
1444	AAGAGGACCCCATTGACGAANGG	0.696588944	1	0	1	5	NA	NA
1445	AAGAGGACTCTCCAGCCAAANGG	0.141385561	1	0	0	26	NA	NA
1446	AAGAGGAGAAAATCAGTCACNGG	0.059205419	1	1	4	75	NA	NA
1447	AAGAGGAGAAGCCAAAGCGANGG	0.105464916	1	0	3	43	NA	NA
1448	AAGAGGAGCAGGACCCCAAGNGG	0.133729179	1	0	0	39	NA	NA
1449	AAGAGGAGCCTTCCTCCAAANGG	0.202595159	1	0	1	20	NA	NA
1450	AAGAGGAGTCTCTGTCCGCGNGG	0.584998251	1	0	0	5	NA	NA
1451	AAGAGGAGTGAAAAGCCAGANGG	0.062307394	1	0	5	45	NA	NA
1452	AAGAGGATCATGCCACACCANGG	0.069662688	1	0	0	74	NA	NA
1453	AAGAGGATCCTGGCAGCCCANGG	0.195652826	1	0	2	23	NA	NA
1454	AAGAGGATCGAGGCGATCCGNGG	0.938412409	1	0	0	1	NA	NA
1455	AAGAGGATCTATAATGCCAANGG	0.225213474	1	0	1	14	NA	NA
1456	AAGAGGCAAAGAGAATCGGTNGG	0.325297578	1	0	1	18	NA	NA
1457	AAGAGGCATCACGCACCCAANGG	0.377508703	1	0	2	3	NA	NA
1458	AAGAGGCATCTACAAAAGAGNGG	0.293874953	1	0	1	18	NA	NA
1459	AAGAGGCATGAACTGGTGAANGG	0.20215164	1	0	0	34	NA	NA
1460	AAGAGGCCACTGCAGACCAGNGG	0.170180762	1	0	1	36	NA	NA
1461	AAGAGGCCGGTCAAATTCAGNGG	0.661246923	1	0	0	2	NA	NA
1462	AAGAGGCGACTGAGGCCGGANGG	0.203344954	1	0	2	14	NA	NA
1463	AAGAGGCGCCTCTTCAGTATNGG	0.507612915	1	0	0	5	NA	NA
1464	AAGAGGCTACAGGAAGAAACNGG	0.093327995	1	0	1	46	NA	NA
1465	AAGAGGCTAGGGAGGAACCANGG	0.089763188	1	0	1	44	NA	NA
1466	AAGAGGCTCAGGAAGAAGTGNGG	0.077778415	1	0	2	53	NA	NA
1467	AAGAGGCTCGTGAATATGGANGG	0.308396803	1	0	0	10	NA	NA
1468	AAGAGGCTCTCCCAGAAAAGNGG	0.090290241	1	0	0	46	NA	NA
1469	AAGAGGCTGAGCCCAGCCCGNGG	0.119040117	1	0	2	33	NA	NA
1470	AAGAGGGAAGAATAACACCGNGG	0.345862467	1	0	0	13	NA	NA
1471	AAGAGGGAGAAGATGCTGAGNGG	0.067972015	1	0	3	64	NA	NA
1472	AAGAGGGCGTACCTTCCGAGNGG	0.479123888	1	0	0	5	NA	NA
1473	AAGAGGGGACGCCCTTGTGGNGG	0.295174939	1	0	0	8	NA	NA
1474	AAGAGGGTACACAAAACACANGG	0.105565288	5	1	3	17	NA	NA
1475	AAGAGGGTCGCAGTCCCAGGNGG	0.278427254	1	0	1	8	NA	NA
1476	AAGAGGGTGATCAGGAAAGGNGG	0.085711497	1	0	5	45	NA	NA
1477	AAGAGGGTGCCCCTGCCAGANGG	0.236342803	1	0	0	16	NA	NA
1478	AAGAGGGTGGAATAGCGTAGNGG	0.24675982	1	0	1	14	NA	NA
1479	AAGAGGTCAACATAGTCAAGNGG	0.144989054	1	1	2	23	NA	NA
1480	AAGAGGTCCCCAGAGTTGATNGG	0.318655541	1	0	0	8	NA	NA
1481	AAGAGGTTCCAGACTACTTANGG	0.317856876	2	0	1	7	NA	NA
1482	AAGAGGTTCCTGCAGGCCGANGG	0.190808162	1	0	1	14	NA	NA
1483	AAGAGGTTGCTCTCCTTGGGNGG	0.188775461	1	0	1	16	NA	NA
1484	AAGAGGTTTGGCTTTCCAGANGG	0.117873582	2	3	1	23	NA	NA
1485	AAGAGTACACTCACCAGCCGNGG	0.70813957	1	0	1	2	NA	NA
1486	AAGAGTACCAAATATCAAGGNGG	0.206116894	1	3	0	16	NA	NA
1487	AAGAGTACGCACCTTCACCANGG	0.572011284	1	0	1	2	NA	NA
1488	AAGAGTAGTAGACGCCCGGGNGG	4.687499993	0	0	0	1	0	not_aligned
1489	AAGAGTATATCCTAACACATNGG	0.237653298	1	0	0	17	NA	NA
1490	AAGAGTATCCTGCCTACGGTNGG	0.742908282	1	0	1	3	NA	NA
1491	AAGAGTATCTGGAGAAGGCANGG	0.073032005	1	0	2	52	NA	NA
1492	AAGAGTATGCCAATACTACANGG	0.487956325	1	0	1	8	NA	NA
1493	AAGAGTCACCTAAAGTTAGGNGG	0.293254275	1	0	1	8	NA	NA
1494	AAGAGTCCTTCACAGATCCGNGG	0.721961807	1	0	0	7	NA	NA
1495	AAGAGTCGTGAACTTCTTCGNGG	0.175729201	1	5	2	2	NA	NA
1496	AAGAGTCTATACCTGCTTGGNGG	0.575632883	1	0	0	4	NA	NA
1497	AAGAGTCTCTGGGCAGCACANGG	0.162324009	1	0	1	27	NA	NA
1498	AAGAGTCTGCTGGATCATGGNGG	0.129611455	1	0	3	22	NA	NA
1499	AAGAGTGAAGATACTCGGCANGG	0.57858264	1	0	0	7	NA	NA
1500	AAGAGTGATAAGGAAATTGTNGG	0.140905347	1	0	4	31	NA	NA
1501	AAGAGTGCCAGGTTTCCGAGNGG	0.350174544	1	0	0	8	NA	NA
1502	AAGAGTGCGAGCGAGAGCGGNGG	0.191733117	1	0	1	11	NA	NA
1503	AAGAGTGTGAGAGTCCCCAANGG	0.653688433	1	0	0	5	NA	NA
1504	AAGAGTTCAAGACACGTCTGNGG	0.179545926	1	0	10	66	NA	NA
1505	AAGAGTTCCCTGATGACTGGNGG	0.270273527	1	0	3	5	NA	NA
1506	AAGAGTTCCTCAGCTCCAGGNGG	0.160575578	1	0	0	23	NA	NA
1507	AAGAGTTCGACATAGTCAAGNGG	0.297110816	1	0	2	6	NA	NA
1508	AAGAGTTGAGAACCAGTTAANGG	0.055610189	1	4	18	54	NA	NA
1509	AAGAGTTTAAGAAAATATATNGG	0.040513121	1	0	5	103	NA	NA
1510	AAGATAAATGAAAATGCAGANGG	0.045785331	1	0	7	116	NA	NA
1511	AAGATAACAGTGATGTCACANGG	0.244769709	1	0	1	19	NA	NA
1512	AAGATACGAATCTCTTAAGGNGG	0.058127639	8	5	4	14	NA	NA
1513	AAGATACTAAAATTTCAGAANGG	0.081270262	1	0	3	62	NA	NA
1514	AAGATACTGAGAGACTCCCGNGG	0.370929358	1	0	0	5	NA	NA
1515	AAGATAGAAGTGCTAATGAANGG	0.17002911	1	0	0	29	NA	NA
1516	AAGATAGACCAGTCGCCAGANGG	0.645760807	1	0	0	4	NA	NA
1517	AAGATAGAGGAGGAACAAGGNGG	0.02696867	11	3	9	85	NA	NA
1518	AAGATAGGTTCTTCTGGCAGNGG	0.206282434	1	0	0	17	NA	NA
1519	AAGATAGTCTGAAAATTCAGNGG	0.073306885	1	0	6	39	NA	NA
1520	AAGATATGACACTTACAAGGNGG	0.088875543	1	1	5	18	NA	NA
1521	AAGATATTGGAGGAGTGTGGNGG	0.069446474	1	0	3	52	NA	NA
1522	AAGATCAAACCACAAACCAGNGG	0.148607373	1	0	1	29	NA	NA
1523	AAGATCAAAGAGAAGATGTANGG	0.103850144	1	0	1	42	NA	NA
1524	AAGATCACAGACCTCCCCCGNGG	0.414821066	1	0	1	8	NA	NA
1525	AAGATCACCTTAAGCCAGGTNGG	0.423192824	1	0	0	10	NA	NA
1526	AAGATCACTACAAACACCGANGG	0.583580913	1	0	0	3	NA	NA
1527	AAGATCACTTCGAAAAACCTNGG	0.5269097	1	0	0	6	NA	NA
1528	AAGATCATCTGGTTTCTCCCNGG	0.190198405	1	1	2	12	NA	NA
1529	AAGATCATGTCCAAACAACGNGG	0.385082492	1	0	0	8	NA	NA
1530	AAGATCCAAGGGGAGCAGCGNGG	0.275260277	1	0	0	10	NA	NA
1531	AAGATCCAGGATTCTCCCAGNGG	0.115301211	1	1	3	22	NA	NA
1532	AAGATCCCCATCAAACGCTCNGG	0.376779684	1	0	3	5	NA	NA
1533	AAGATCCCCCTGGTATTCCGNGG	0.779050737	1	0	0	1	NA	NA
1534	AAGATCCCCTGGAGGATACGNGG	0.538152654	1	0	0	6	NA	NA
1535	AAGATCCGAGTGCACTCGCGNGG	0.892857143	1	0	0	1	NA	NA
1536	AAGATCCTAAATTCTTCGGANGG	0.251008762	1	0	0	13	NA	NA
1537	AAGATCCTCCTGCCGCTCAGNGG	0.217906424	1	0	3	9	NA	NA
1538	AAGATCCTGAACAAAAGCCANGG	0.191351683	1	0	2	24	NA	NA
1539	AAGATCGCAGTGCACACCAANGG	0.50025601	1	0	0	7	NA	NA
1540	AAGATCGCCAAGACTCACGANGG	0.85786802	1	0	0	1	NA	NA
1541	AAGATCGGTCTGAAATTGAGNGG	0.353445055	1	0	0	6	NA	NA
1542	AAGATCGTAGCCAGACCCCCNGG	0.289181513	1	1	0	6	NA	NA
1543	AAGATCGTCGACATGTACAANGG	0.655449812	1	0	0	4	NA	NA
1544	AAGATCGTGGACCATGTGAANGG	0.840674659	1	0	0	3	NA	NA
1545	AAGATCTGTGACCAGCTCAANGG	0.409545465	1	0	0	6	NA	NA
1546	AAGATCTTCCACCCGAACGTNGG	0.293949024	2	1	0	3	NA	NA
1547	AAGATCTTGATGGTTCCGGGNGG	0.631880556	1	0	0	2	NA	NA
1548	AAGATCTTTGCGTCCAAACGNGG	0.492952461	1	1	1	2	NA	NA
1549	AAGATGACAAAAATGAAGAGNGG	0.039892001	1	2	11	111	NA	NA
1550	AAGATGACCACAGAAACCAGNGG	0.20146075	1	0	2	22	NA	NA
1551	AAGATGAGAGTGATTCGCGTNGG	0.91434577	1	0	0	2	NA	NA
1552	AAGATGAGATTGCGGCCGAANGG	0.789088311	1	0	0	3	NA	NA
1553	AAGATGAGCACGGAAGGTGGNGG	0.255959713	1	0	0	18	NA	NA
1554	AAGATGAGTCGAGTTCCTGGNGG	0.486231551	1	0	0	7	NA	NA
1555	AAGATGATAGAACAGCTGAANGG	0.151230595	1	0	2	25	NA	NA
1556	AAGATGATAGACCTTTCCAANGG	0.136971277	1	0	1	28	NA	NA
1557	AAGATGATCCAGCAGAAGAGNGG	0.140857886	1	0	5	21	NA	NA
1558	AAGATGCAGTAGAAAGACAGNGG	0.079313395	1	0	2	55	NA	NA
1559	AAGATGCCATGGCTAGTCCANGG	0.208860383	1	0	1	25	NA	NA
1560	AAGATGCCCCTGAAGCTGCGNGG	0.189298277	1	0	0	26	NA	NA
1561	AAGATGCCGATCCAGAATGGNGG	0.742311528	1	0	0	2	NA	NA
1562	AAGATGCTCTGGACACTCGANGG	0.664417098	1	0	0	4	NA	NA
1563	AAGATGCTGAGAGCCAGGAANGG	0.06809767	1	2	8	63	NA	NA
1564	AAGATGCTGCGGAAGTAGCGNGG	0.575770747	1	0	0	6	NA	NA
1565	AAGATGCTGGAATAGATCAGNGG	0.175661414	1	0	3	19	NA	NA
1566	AAGATGGATGAAGACGGCGGNGG	0.614559981	1	0	0	8	NA	NA
1567	AAGATGGCACCCTGGAGCGGNGG	0.32534999	1	0	0	13	NA	NA
1568	AAGATGGCACTTGACCACGANGG	0.430320425	1	0	0	6	NA	NA
1569	AAGATGGCAGCATCTATGCANGG	0.312267312	1	0	1	21	NA	NA
1570	AAGATGGCCAGACCATCGAGNGG	0.444401697	1	0	0	6	NA	NA
1571	AAGATGGGCACACTCATCAGNGG	0.606114342	1	0	0	6	NA	NA
1572	AAGATGGGCTTAACAGGCCANGG	0.417044842	1	0	0	9	NA	NA
1573	AAGATGGTGCCGGTACCCGANGG	1	1	0	0	0	NA	NA
1574	AAGATGGTTCCACAACCAGGNGG	0.063090415	1	0	1	66	NA	NA
1575	AAGATGGTTTACATCTCGAANGG	0.151588828	1	0	2	14	NA	NA
1576	AAGATGTAAACAGCGCGGCANGG	0.469302023	0	0	0	11	NA	NA
1577	AAGATGTACCGAAGTATAGANGG	0.161816298	4	0	1	4	NA	NA
1578	AAGATGTCAGACACTGAGAANGG	0.115868154	1	0	1	38	NA	NA
1579	AAGATGTCGATGCGGTCGGGNGG	0.885872067	1	0	0	2	NA	NA
1580	AAGATGTGCATGTAGCTGGGNGG	0.20807366	1	0	1	13	NA	NA
1581	AAGATGTTCTCATTCCGGAGNGG	0.392977118	1	0	0	9	NA	NA
1582	AAGATGTTCTGGTAGACCAGNGG	0.389103884	1	0	0	9	NA	NA
1583	AAGATGTTCTGTCAAAACCCNGG	0.242647144	1	0	1	17	NA	NA
1584	AAGATTATAGACGGGAACGGNGG	0.490754448	1	0	2	8	NA	NA
1585	AAGATTCAACATATTTCCCGNGG	0.433609848	1	0	0	7	NA	NA
1586	AAGATTCCTGATGGATACAGNGG	0.236052146	1	0	1	18	NA	NA
1587	AAGATTCGCATGCGGTAGAGNGG	0.090971031	5	6	2	3	NA	NA
1588	AAGATTGCACCGGATCCCAANGG	0.680789891	1	0	0	3	NA	NA
1589	AAGATTGCTCCCAAAGAGAANGG	0.149296439	1	0	2	20	NA	NA
1590	AAGATTGGTACAAAAATCAGNGG	0.18493907	1	0	3	17	NA	NA
1591	AAGATTGTGAGTTTATTCAGNGG	0.141444573	1	0	1	25	NA	NA
1592	AAGCAAACAACATCTCCTGGNGG	0.164285617	1	0	0	24	NA	NA
1593	AAGCAAACAGAGCCAAACGCNGG	0.260491387	1	0	1	13	NA	NA
1594	AAGCAAATCTTGTAACCCCGNGG	0.841813136	1	0	0	2	NA	NA
1595	AAGCAACGCAGGGAACCAAANGG	0.338695865	1	0	0	7	NA	NA
1596	AAGCAACTCCAGCGGCGCCTNGG	0.437943406	1	0	0	6	NA	NA
1597	AAGCAAGAAGAGGAAGAGGCNGG	0.018225169	2	1	13	206	NA	NA
1598	AAGCAAGAAGATGACAGGGANGG	0.047642545	1	0	12	91	NA	NA
1599	AAGCAAGAGAAAACCCACAGNGG	0.080094464	1	0	6	64	NA	NA
1600	AAGCAAGCCTAATTGCACAANGG	0.333109761	1	0	1	9	NA	NA
1601	AAGCAAGGAGGTCAAGCACGNGG	0.453551711	1	0	0	9	NA	NA
1602	AAGCAAGGCGAAGACTTGGGNGG	0.246238785	2	1	0	7	NA	NA
1603	AAGCAAGGGCCAGTTCTGCGNGG	0.2251773	1	0	1	8	NA	NA
1604	AAGCAAGGTCAACCAACCCANGG	0.336393257	1	0	0	13	NA	NA
1605	AAGCAAGGTCCAAGGAGGAGNGG	0.111767808	1	0	2	37	NA	NA
1606	AAGCAATATCAAGGCTCCGGNGG	0.380413966	1	0	0	6	NA	NA
1607	AAGCAATCGATAAAGTCCCGNGG	0.282573229	1	1	1	7	NA	NA
1608	AAGCAATTCTTTCTGCCATGNGG	0.105069102	2	1	1	28	NA	NA
1609	AAGCACAAGCTCGTGTGCCANGG	0.199317556	2	0	1	13	NA	NA
1610	AAGCACACCAAGGAGTCCAANGG	0.222501733	1	0	0	13	NA	NA
1611	AAGCACACCCAGTTACCAAGNGG	0.249388417	1	0	2	20	NA	NA
1612	AAGCACACTAACCTAAAACANGG	0.231302731	1	0	0	17	NA	NA
1613	AAGCACAGAGCAACCAGCAGNGG	0.108411887	1	1	5	44	NA	NA
1614	AAGCACAGCAAGCACCGCCANGG	0.262760545	1	0	1	10	NA	NA
1615	AAGCACAGCCGTCATCCCAGNGG	0.435286228	1	0	1	10	NA	NA
1616	AAGCACATAGATCCGCTGACNGG	0.658152111	1	0	0	3	NA	NA
1617	AAGCACCAACAATATAGCCCNGG	0.521903672	1	0	0	5	NA	NA
1618	AAGCACCACTTGGAACCACCNGG	0.275665206	1	0	0	13	NA	NA
1619	AAGCACCCCCTCTACCTGCGNGG	0.509728587	1	0	0	7	NA	NA
1620	AAGCACCTAGAGCAGCAGGANGG	0.072033245	1	3	6	35	NA	NA
1621	AAGCACCTTAGACATGCACGNGG	0.586938567	1	0	0	5	NA	NA
1622	AAGCACGCGACAGCTCCAGCNGG	0.413067645	1	1	0	4	NA	NA
1623	AAGCACGGAAGTACTCACGTNGG	0.179981635	2	2	4	1	NA	NA
1624	AAGCACGTGCAGTCGCACAGNGG	0.411685074	1	0	1	3	NA	NA
1625	AAGCACTAGTCCGTATGATGNGG	Inf	0	0	0	0	0	not_aligned
1626	AAGCACTCACCATCTTCCCANGG	0.060782885	1	0	2	93	NA	NA
1627	AAGCACTGCCGACTACAATANGG	0.650639196	1	0	0	4	NA	NA
1628	AAGCACTTTATCCACAGCGGNGG	0.495152014	1	0	0	5	NA	NA
1629	AAGCAGAAAAAGTAGCACAGNGG	0.051478823	1	0	1	54	NA	NA
1630	AAGCAGAACAGGCAGTAGAGNGG	0.0862848	1	0	4	41	NA	NA
1631	AAGCAGAAGGAGGATGATAGNGG	0.06704713	1	0	4	66	NA	NA
1632	AAGCAGAAGTACATACCTAANGG	0.29597514	1	0	0	15	NA	NA
1633	AAGCAGACAGAACACACGCCNGG	0.512337028	1	0	0	8	NA	NA
1634	AAGCAGACATAACCAAGCCANGG	0.120778826	1	1	1	39	NA	NA
1635	AAGCAGACCCAACTGAACCGNGG	0.498512892	1	0	0	5	NA	NA
1636	AAGCAGACTGAAGCAGACCANGG	0.172503102	1	0	1	36	NA	NA
1637	AAGCAGACTTCACTTCTGAANGG	0.155111842	1	0	3	22	NA	NA
1638	AAGCAGAGAGATCTCTCGGANGG	0.286892821	1	0	0	17	NA	NA
1639	AAGCAGAGCCGACTTCCCCANGG	0.13494947	1	0	2	23	NA	NA
1640	AAGCAGAGCGACTCGGTTAANGG	0.405647246	1	0	2	1	NA	NA
1641	AAGCAGAGCGCCGAGCGCCGNGG	0.563425441	1	0	0	6	NA	NA
1642	AAGCAGAGCTGACGACCAAGNGG	0.662460236	1	0	0	5	NA	NA
1643	AAGCAGAGTGCACAGAAGAANGG	0.091459824	1	0	5	41	NA	NA
1644	AAGCAGATGCGCATCATCCANGG	0.168266422	3	2	1	5	NA	NA
1645	AAGCAGATGCGGATTCTCATNGG	0.552414324	1	0	0	9	NA	NA
1646	AAGCAGATTGAAGAGCTGAANGG	0.118934755	1	0	2	36	NA	NA
1647	AAGCAGCAAAAGCCATTGGANGG	0.17351879	1	1	2	24	NA	NA
1648	AAGCAGCAAGAAAATGTGGGNGG	0.079896784	1	0	1	52	NA	NA
1649	AAGCAGCATGAACTCAGCAGNGG	0.163839961	1	0	5	24	NA	NA
1650	AAGCAGCCCAAGTCCGGCCGNGG	0.478304771	1	0	0	3	NA	NA
1651	AAGCAGCCGAAGACTCAGCGNGG	0.569681745	1	0	0	8	NA	NA
1652	AAGCAGCCGAAGCAACAGCANGG	0.166068613	1	0	0	21	NA	NA
1653	AAGCAGCCTCAGGATCTCAGNGG	0.088299515	1	0	5	40	NA	NA
1654	AAGCAGCGGGGAGAGAAATGNGG	0.129887857	1	0	3	29	NA	NA
1655	AAGCAGCTCGGGCAGCTCGGNGG	0.281255123	1	0	2	14	NA	NA
1656	AAGCAGCTCTGGACACAGGGNGG	0.091453183	1	0	2	40	NA	NA
1657	AAGCAGCTGCAGGGGCCGCANGG	0.097322195	1	0	6	33	NA	NA
1658	AAGCAGCTGGAGCACACGCGNGG	0.63614468	1	0	0	5	NA	NA
1659	AAGCAGCTGGAGCAGCTCCANGG	0.080661848	1	0	5	57	NA	NA
1660	AAGCAGCTGTGATTCCAAGGNGG	0.251288897	1	0	0	22	NA	NA
1661	AAGCAGGAGAGCGAAAGCGGNGG	0.118557731	1	0	1	32	NA	NA
1662	AAGCAGGCACCAGAAATCCTNGG	0.217873997	1	0	4	24	NA	NA
1663	AAGCAGGGAGAGGAATTCTGNGG	0.078419945	1	0	2	54	NA	NA
1664	AAGCAGGGAGAGGACAAACANGG	0.112178165	1	0	6	57	NA	NA
1665	AAGCAGGGAGATGTCATCCGNGG	0.230204673	2	1	1	10	NA	NA
1666	AAGCAGGGCAGGAAGCCGATNGG	0.245485421	1	0	2	17	NA	NA
1667	AAGCAGGGCTGTCTTTACAANGG	0.216775143	1	0	3	23	NA	NA
1668	AAGCAGGGTGTCTTGACCCANGG	0.067666034	3	6	9	29	NA	NA
1669	AAGCAGGGTGTGCAACCCCGNGG	0.690868847	1	0	0	3	NA	NA
1670	AAGCAGGTACTCACCAAGGANGG	0.180407202	1	0	0	22	NA	NA
1671	AAGCAGGTAGAGATCTTAGGNGG	0.219959138	1	0	1	21	NA	NA
1672	AAGCAGGTCCACCCCGACACNGG	0.048610774	13	9	4	8	NA	NA
1673	AAGCAGGTCCACCCTGACACNGG	0.117646827	1	14	11	12	NA	NA
1674	AAGCAGGTGCACCCCGACACNGG	0.080884159	2	13	8	13	NA	NA
1675	AAGCAGTCAGTTTGTGACCANGG	0.233770193	1	0	0	18	NA	NA
1676	AAGCAGTGTTCCAATGCCAGNGG	0.592491906	1	0	0	10	NA	NA
1677	AAGCAGTTAAACAAGAAGGGNGG	0.116485483	1	0	0	25	NA	NA
1678	AAGCAGTTCCTCATAGGCCANGG	0.171519404	1	0	0	23	NA	NA
1679	AAGCATAAAATCTATCACAGNGG	0.23794267	1	0	0	16	NA	NA
1680	AAGCATACACATCATGGCAANGG	0.202148717	1	0	1	13	NA	NA
1681	AAGCATCACACCCTTCAAAANGG	0.343354263	1	0	0	16	NA	NA
1682	AAGCATCCACCTAACAGACGNGG	0.67496238	1	0	0	4	NA	NA
1683	AAGCATCTCTGGCCATGCCANGG	0.135808426	1	0	1	36	NA	NA
1684	AAGCATCTTGGGAGACAGCGNGG	0.121595602	1	0	0	28	NA	NA
1685	AAGCATGATAATGTGCCAGGNGG	0.305691632	1	0	1	14	NA	NA
1686	AAGCATGGAGAAAAAGAAGGNGG	0.021197918	1	0	9	177	NA	NA
1687	AAGCATGGCTTGTAGACCCGNGG	0.460272818	1	0	0	6	NA	NA
1688	AAGCATGGGGAAGAGCTGCANGG	0.1394942	1	0	2	28	NA	NA
1689	AAGCATGTCAAGAAGAACAGNGG	0.105810338	1	0	2	38	NA	NA
1690	AAGCATTCACACATCCACCCNGG	0.2216939	1	1	1	22	NA	NA
1691	AAGCATTTCCCGTTTCAGAGNGG	0.339180525	1	0	1	9	NA	NA
1692	AAGCCAAAGATAATACCTTGNGG	0.247775137	1	1	6	12	NA	NA
1693	AAGCCAAATTTCCCATCCGANGG	0.35325615	1	0	0	7	NA	NA
1694	AAGCCAACACAAATGCCCCANGG	0.24046016	1	0	0	18	NA	NA
1695	AAGCCAACATCACTTCTCAGNGG	0.160654654	1	0	1	25	NA	NA
1696	AAGCCAACTGAAGACTCCAGNGG	0.213718378	1	0	0	17	NA	NA
1697	AAGCCAAGACCACCAAGAAGNGG	0.167208737	1	0	2	29	NA	NA
1698	AAGCCAAGATGTCCAGCAAGNGG	0.195845791	1	0	4	32	NA	NA
1699	AAGCCAAGCCGCATGTGAAGNGG	0.333532287	1	0	2	9	NA	NA
1700	AAGCCAATGGTGACACCAGGNGG	0.203951611	1	0	0	19	NA	NA
1701	AAGCCACAAGAATCCGCACANGG	0.771068441	1	0	1	2	NA	NA
1702	AAGCCACACTCTCTGTGCATNGG	0.215458085	1	0	0	22	NA	NA
1703	AAGCCACCAACGCTGATCCANGG	0.49086401	1	0	0	6	NA	NA
1704	AAGCCACCAAGGAAAATGAANGG	0.100216339	1	0	0	48	NA	NA
1705	AAGCCACCCAAACACCACCGNGG	0.153946183	1	0	0	21	NA	NA
1706	AAGCCACCTACAGCTATCCGNGG	0.761904762	1	0	0	1	NA	NA
1707	AAGCCACTACTCGAACGCCGNGG	0.922580645	1	0	0	1	NA	NA
1708	AAGCCACTATCGATTCTGCANGG	0.46181235	1	0	0	4	NA	NA
1709	AAGCCACTATCTGCATGCAGNGG	0.248515481	2	0	0	10	NA	NA
1710	AAGCCACTCCGCTCAAAGAANGG	0.380914609	1	0	0	11	NA	NA
1711	AAGCCAGAAAGCAATGGATGNGG	0.093988315	1	0	3	53	NA	NA
1712	AAGCCAGAAGATGCACAAGGNGG	0.147232328	1	0	1	33	NA	NA
1713	AAGCCAGACTCAGCTCCTCGNGG	0.210873098	1	0	0	17	NA	NA
1714	AAGCCAGCCCTGGAGCCCCGNGG	0.084504835	1	0	3	37	NA	NA
1715	AAGCCAGCCGAGCTCCCAGGNGG	0.050287615	1	0	6	45	NA	NA
1716	AAGCCAGCGGAAGTAATGCANGG	0.331054494	1	0	0	9	NA	NA
1717	AAGCCAGCTAAAGGGAAAAANGG	0.049764425	1	0	5	58	NA	NA
1718	AAGCCAGCTGCTGAAATGGTNGG	0.185852553	1	0	5	12	NA	NA
1719	AAGCCAGGAACCAAGCCAGTNGG	0.254791704	1	1	1	11	NA	NA
1720	AAGCCAGGATAAAATCCAGANGG	0.038235452	1	0	5	142	NA	NA
1721	AAGCCAGGTAGAACAAGAAGNGG	0.140107499	1	0	1	32	NA	NA
1722	AAGCCAGGTGAAGGTTCCAANGG	0.180656341	1	0	2	22	NA	NA
1723	AAGCCAGGTGGTGTACAACANGG	0.395847313	1	1	0	8	NA	NA
1724	AAGCCAGGTGTCCCGCCATGNGG	0.151758091	4	1	0	13	NA	NA
1725	AAGCCAGTACCTGAGATCCANGG	0.185654495	1	0	0	20	NA	NA
1726	AAGCCAGTGAAAACTCCAGGNGG	0.353529169	1	0	0	8	NA	NA
1727	AAGCCATATGAATCTTACATNGG	0.207996396	1	0	2	18	NA	NA
1728	AAGCCATCCTCAACTGAAGGNGG	0.532594364	1	0	2	8	NA	NA
1729	AAGCCATGAATGAATCCAGGNGG	0.089540643	1	0	6	44	NA	NA
1730	AAGCCATGACTGTAGAAGGANGG	0.189245653	1	0	1	15	NA	NA
1731	AAGCCATGCTAAAGGACAGTNGG	0.532029445	1	0	1	5	NA	NA
1732	AAGCCATGGTGGCCAAACAGNGG	0.338287861	1	0	0	18	NA	NA
1733	AAGCCATTCTCGCCACCCAGNGG	0.268110331	1	0	2	13	NA	NA
1734	AAGCCATTGTATAACTCCAGNGG	0.27528669	0	0	1	13	0	not_aligned
1735	AAGCCATTTCCTGAACGCACNGG	0.379866809	1	0	0	10	NA	NA
1736	AAGCCCACCAAAGTGCACATNGG	0.41474713	2	0	0	5	NA	NA
1737	AAGCCCACCACAACTGGGAANGG	0.343466802	1	0	0	17	NA	NA
1738	AAGCCCAGATGCAAGGGCCGNGG	0.269119757	1	0	0	22	NA	NA
1739	AAGCCCAGCAAAAAGCCCAGNGG	0.310680845	1	0	1	13	NA	NA
1740	AAGCCCAGCATGGTGACAGCNGG	0.149337072	1	0	6	25	NA	NA
1741	AAGCCCAGTCCTGGGCCCCGNGG	0.146761566	1	0	4	22	NA	NA
1742	AAGCCCATAAGCGTGTTGGTNGG	0.718592965	1	0	0	1	NA	NA
1743	AAGCCCATCATTGTTCTGGANGG	0.56647158	1	0	0	9	NA	NA
1744	AAGCCCATGGAAAGCTCCAGNGG	0.162565108	1	0	0	28	NA	NA
1745	AAGCCCCCAGTCCCAATCGANGG	0.565701061	1	0	1	4	NA	NA
1746	AAGCCCCCCGAGATTGCACANGG	0.324065144	2	0	1	3	NA	NA
1747	AAGCCCCCTGAGATTGCAAANGG	0.328105029	1	0	2	10	NA	NA
1748	AAGCCCCTTGATTCTACAGANGG	0.20442553	1	0	1	18	NA	NA
1749	AAGCCCTCCACAAAGTAGCANGG	0.365093756	1	0	1	9	NA	NA
1750	AAGCCCTCCAGCACCCCGCGNGG	0.21501211	2	0	2	6	NA	NA
1751	AAGCCCTCCCCAGATTTAGCNGG	0.648637098	1	0	0	5	NA	NA
1752	AAGCCCTCCTCCCAGCCGCGNGG	0.172771491	1	0	3	17	NA	NA
1753	AAGCCCTCCTTACAAATGGGNGG	0.470989074	1	0	1	5	NA	NA
1754	AAGCCCTCGTCTTTCAGCAGNGG	0.326463261	1	0	0	10	NA	NA
1755	AAGCCCTTCTCCCTCCCCAGNGG	0.059081681	1	0	4	66	NA	NA
1756	AAGCCCTTGTGGGGTTGGCGNGG	0.357179007	1	0	0	11	NA	NA
1757	AAGCCGAGTCAGAAGGTCCANGG	0.507491689	1	0	1	5	NA	NA
1758	AAGCCGATGTAGAGGAGCCGNGG	0.401548269	1	0	0	5	NA	NA
1759	AAGCCGCCCTCACCATCGAANGG	0.530075163	1	0	0	4	NA	NA
1760	AAGCCGCCGGGAAGACCCCANGG	0.383413497	1	0	0	8	NA	NA
1761	AAGCCGCTCACCGAAGCGCGNGG	1	1	0	0	0	NA	NA
1762	AAGCCGCTGCCTATCTACCGNGG	0.650887574	1	0	0	2	NA	NA
1763	AAGCCGGACGGCGAGCACGGNGG	0.699337968	1	0	0	4	NA	NA
1764	AAGCCGGCGGATGTTATGAANGG	0.904347826	1	0	0	1	NA	NA
1765	AAGCCGGGTAAGAAGACCCGNGG	0.497665017	1	0	1	3	NA	NA
1766	AAGCCGGTACAGGTGCCCTGNGG	0.393787901	1	0	0	6	NA	NA
1767	AAGCCGGTAGAGGATCCTTANGG	0.422363275	1	0	1	5	NA	NA
1768	AAGCCGTCAGAAATCAGCCANGG	0.46540613	1	0	0	10	NA	NA
1769	AAGCCTACTCAACTGCTGGANGG	0.314839943	1	1	0	7	NA	NA
1770	AAGCCTAGAAAGCAATGTTTNGG	0.28593847	1	0	0	17	NA	NA
1771	AAGCCTAGAGACTTACACAANGG	0.314868459	1	0	0	8	NA	NA
1772	AAGCCTCGCTACGTACCTCGNGG	1	1	0	0	0	NA	NA
1773	AAGCCTCTAGGCAAGATGGCNGG	0.232925498	1	0	2	9	NA	NA
1774	AAGCCTCTATCAGTGCCAGTNGG	0.319029907	1	0	1	12	NA	NA
1775	AAGCCTCTCCCGAAGCCGCGNGG	0.57969168	1	0	0	2	NA	NA
1776	AAGCCTCTGAATCTAGGCCGNGG	0.227141434	2	0	1	10	NA	NA
1777	AAGCCTGCACGGCGGACGCGNGG	1	1	0	0	0	NA	NA
1778	AAGCCTGCTCTCCTATCAGGNGG	0.214622051	1	0	1	17	NA	NA
1779	AAGCCTGCTGACGATGATGANGG	0.192277706	2	0	0	12	NA	NA
1780	AAGCCTGGATCACCGACGCCNGG	0.689489974	1	0	1	2	NA	NA
1781	AAGCCTGTCTAGCAGTCCAGNGG	0.204589457	1	0	2	16	NA	NA
1782	AAGCCTGTGAATCTTCACCGNGG	0.892973963	1	0	0	2	NA	NA
1783	AAGCCTGTGATGTTACACCANGG	0.435879723	1	0	0	9	NA	NA
1784	AAGCCTGTTATGTTTCCAGTNGG	0.205585687	1	0	0	21	NA	NA
1785	AAGCCTTCTCAAGTGAGCAGNGG	0.403805662	1	0	1	9	NA	NA
1786	AAGCCTTGAACACAGAAGCANGG	0.226762338	1	0	1	18	NA	NA
1787	AAGCCTTGCGAGGAACCCAANGG	0.972083749	1	0	0	1	NA	NA
1788	AAGCCTTGTACACCTCTACANGG	0.395789601	1	0	0	7	NA	NA
1789	AAGCCTTTCTTGCCAATCGGNGG	0.288508851	1	1	1	6	NA	NA
1790	AAGCGAAGACAGCTGGGGGGNGG	0.157547824	1	0	1	18	NA	NA
1791	AAGCGAATACCCACGAAGCCNGG	1	1	0	0	0	NA	NA
1792	AAGCGAATCCAGATCTGCGGNGG	1	1	0	0	0	NA	NA
1793	AAGCGACCCAAGGAGCCGAGNGG	0.549267086	1	0	0	6	NA	NA
1794	AAGCGACCGGATCTGCCCAANGG	1	1	0	0	0	NA	NA
1795	AAGCGACCTGTGGCCCCGCGNGG	0.420615635	1	0	0	8	NA	NA
1796	AAGCGACGGCAAATACCACGNGG	0.704548904	1	0	0	3	NA	NA
1797	AAGCGACTCCTCGCCCCCGGNGG	0.702702703	1	0	0	1	NA	NA
1798	AAGCGACTCTCCAAGATGAANGG	0.168881162	4	0	1	5	NA	NA
1799	AAGCGACTGAGCTTTCTAAANGG	0.296240405	1	0	2	9	NA	NA
1800	AAGCGACTGCAGAGCCAGAANGG	0.198316898	1	0	0	16	NA	NA
1801	AAGCGAGGAGCAGCGATGGANGG	0.569061063	1	0	0	13	NA	NA
1802	AAGCGAGGTGATAGGACTAGNGG	0.178277986	1	3	2	5	NA	NA
1803	AAGCGAGTGGAAGCCATACANGG	0.430351051	1	0	1	9	NA	NA
1804	AAGCGATCCTGAAAGAGCTGNGG	0.392689889	1	0	1	6	NA	NA
1805	AAGCGATGACAAAAAAGCCANGG	0.232655137	1	0	2	10	NA	NA
1806	AAGCGATTCATCTAGGACCTNGG	0.292879152	1	0	0	11	NA	NA
1807	AAGCGCACTCACCACCACGGNGG	0.543992055	1	0	0	4	NA	NA
1808	AAGCGCAGAGAGACAGGAAANGG	0.084846883	1	0	2	46	NA	NA
1809	AAGCGCAGCCAGCGCCCCCGNGG	0.232258358	1	0	0	15	NA	NA
1810	AAGCGCAGTTCAGTTTCCAGNGG	0.326937359	1	0	0	10	NA	NA
1811	AAGCGCCCAGACCAACCACANGG	0.277144394	1	0	0	11	NA	NA
1812	AAGCGCCTCCAGAATTCCAANGG	0.382057716	1	0	0	4	NA	NA
1813	AAGCGCCTTCAAGCTCCTGGNGG	0.412447411	1	0	0	7	NA	NA
1814	AAGCGCTCCCTCTACCGGCGNGG	0.616278677	1	0	0	2	NA	NA
1815	AAGCGCTCGAGGAAGAGCAGNGG	0.234151434	1	0	2	13	NA	NA
1816	AAGCGCTGCTTACGAAGAGANGG	0.878194671	1	0	0	2	NA	NA
1817	AAGCGCTGTTCACAATGAGGNGG	0.282332852	1	0	0	9	NA	NA
1818	AAGCGCTTCTTCGTGCTGCGNGG	1	1	0	0	1	NA	NA
1819	AAGCGCTTGGTGAATATCGGNGG	0.506782739	1	0	1	3	NA	NA
1820	AAGCGGAAACTGAAAAACAGNGG	0.099767881	1	0	1	39	NA	NA
1821	AAGCGGACATCACTTATGAGNGG	0.39227911	1	0	0	9	NA	NA
1822	AAGCGGACTTTAAAGTTCGANGG	0.531890781	1	0	0	4	NA	NA
1823	AAGCGGAGAACAAGCAGCTGNGG	0.259003642	1	2	3	7	NA	NA
1824	AAGCGGAGACTGTACAGAAANGG	0.285589827	1	2	4	9	NA	NA
1825	AAGCGGAGAGGCCTATAGAGNGG	0.333380167	1	0	0	8	NA	NA
1826	AAGCGGAGCCCACAGCCACANGG	0.174852708	1	0	1	23	NA	NA
1827	AAGCGGAGTGGACGACTGGANGG	0.367705389	1	0	0	9	NA	NA
1828	AAGCGGGCACACATGACAAGNGG	1.104803151	0	0	0	8	0	not_aligned
1829	AAGCGGGCGCAAAGCCCCAANGG	0.738461539	1	0	0	2	NA	NA
1830	AAGCGGGCTCGGAAAGCGGTNGG	1	1	0	0	0	NA	NA
1831	AAGCGGGCTGAAGCACCACANGG	0.625769091	1	0	0	7	NA	NA
1832	AAGCGGGGAGGCTCACCTGGNGG	0.061368504	1	0	20	23	NA	NA
1833	AAGCGGGTCCCGAAGCGCCANGG	0.618099197	1	0	0	5	NA	NA
1834	AAGCGGGTCCTGGTGACCGGNGG	0.861392232	1	0	0	4	NA	NA
1835	AAGCGGTCAGGAAAGCCCCGNGG	0.477586229	1	0	1	5	NA	NA
1836	AAGCGGTCCATGTCGTAGCGNGG	1	1	0	0	0	NA	NA
1837	AAGCGGTCGCCATGTCCGCGNGG	0.500373454	1	0	0	3	NA	NA
1838	AAGCGGTTATACTTGGTGCGNGG	0.804249171	1	0	0	3	NA	NA
1839	AAGCGTCAGCAGTTCCCGGGNGG	0.230886076	3	1	0	1	NA	NA
1840	AAGCTACTGTCTCCAACAAGNGG	0.260571298	1	0	2	14	NA	NA
1841	AAGCTAGCTGAATCTGCTCANGG	0.330064354	1	0	0	8	NA	NA
1842	AAGCTAGCTGGGAAGAATAANGG	0.17042245	1	0	4	20	NA	NA
1843	AAGCTAGCTTTGCAATATGGNGG	0.326402897	1	0	0	6	NA	NA
1844	AAGCTAGTCTGGCAGCTGCGNGG	0.371034271	1	0	0	8	NA	NA
1845	AAGCTATCGCCTTCGCCGACNGG	1	1	0	0	0	NA	NA
1846	AAGCTCACCTTGCCACCCAGNGG	0.226387764	1	0	2	13	NA	NA
1847	AAGCTCAGAGAAAGCCCCTGNGG	0.208378571	1	0	1	25	NA	NA
1848	AAGCTCAGCAAGAAGAAGAANGG	0.100888667	1	0	5	46	NA	NA
1849	AAGCTCAGTAAAAAGGACCGNGG	0.5131211	1	0	0	7	NA	NA
1850	AAGCTCATAGACATCGCCATNGG	0.89957368	1	0	1	17	NA	NA
1851	AAGCTCATCCTGGCAGGCGGNGG	0.168503988	1	0	2	21	NA	NA
1852	AAGCTCCCAGACATTCGAGANGG	0.487404989	1	0	1	4	NA	NA
1853	AAGCTCCCCTTACCTGAGGANGG	0.627158023	1	0	0	6	NA	NA
1854	AAGCTCCCTCAGCTGAGGGANGG	0.179514979	1	0	0	25	NA	NA
1855	AAGCTCCTCAAAATAGTGGANGG	0.31146799	1	0	0	10	NA	NA
1856	AAGCTCCTCCTCCTGCCCAGNGG	0.07082458	1	0	4	47	NA	NA
1857	AAGCTCCTCGGAGCTCTCCANGG	0.216824413	1	0	4	8	NA	NA
1858	AAGCTCCTGGAGCTTCACAANGG	0.263773475	1	0	0	17	NA	NA
1859	AAGCTCCTTAAAGTACCGAANGG	0.72497163	1	0	0	3	NA	NA
1860	AAGCTCCTTGATCTGAGTGANGG	0.250104671	1	1	0	14	NA	NA
1861	AAGCTCGGAGAATTGCCCATNGG	0.613345823	1	0	0	4	NA	NA
1862	AAGCTCGTAGGAATGCAAAGNGG	0.112389718	1	0	2	20	NA	NA
1863	AAGCTCGTGGTCATAACCCANGG	1	1	0	0	3	NA	NA
1864	AAGCTCGTTGAAGATCTCACNGG	0.372379102	1	0	1	11	NA	NA
1865	AAGCTCTGAGAGAATGGCTGNGG	0.229851235	1	0	0	20	NA	NA
1866	AAGCTCTGCAGAGCTCCAAGNGG	0.260376332	1	0	1	19	NA	NA
1867	AAGCTCTTCCTGTCCTTCAGNGG	0.149511176	1	0	1	24	NA	NA
1868	AAGCTCTTGATGGAGACCAANGG	0.247239872	1	0	0	8	NA	NA
1869	AAGCTCTTGGAGCAAGCCGGNGG	0.471045393	1	0	0	5	NA	NA
1870	AAGCTGAACTGACTCGTCCGNGG	0.511869738	1	0	0	3	NA	NA
1871	AAGCTGACCTGAAATCAGAGNGG	0.026627795	1	0	48	38	NA	NA
1872	AAGCTGACGCTGGGGCCGCANGG	0.27512266	1	0	0	12	NA	NA
1873	AAGCTGACGGACCTGAGCAGNGG	0.317709023	1	0	0	8	NA	NA
1874	AAGCTGAGACTATTGAAACCNGG	0.313317048	1	0	2	12	NA	NA
1875	AAGCTGAGACTGTACACAAANGG	0.167875783	1	5	1	19	NA	NA
1876	AAGCTGAGCCTTCTATTTGANGG	0.271965397	1	0	1	8	NA	NA
1877	AAGCTGATCTCGAACCGGAANGG	0.618106453	1	0	1	3	NA	NA
1878	AAGCTGATGTCATAAGCAAGNGG	0.485479035	1	0	0	13	NA	NA
1879	AAGCTGCACATTGAGCTGCGNGG	0.252043722	1	0	1	10	NA	NA
1880	AAGCTGCACGAGATCTTCCGNGG	0.212394077	1	2	0	7	NA	NA
1881	AAGCTGCAGGAGCGAGATGGNGG	0.128576614	1	0	3	32	NA	NA
1882	AAGCTGCCAGAAGTGGGGCANGG	0.142373646	1	0	1	26	NA	NA
1883	AAGCTGCCAGACCTGGTGAGNGG	0.192897323	1	0	1	22	NA	NA
1884	AAGCTGCGCGGTCCATGGCGNGG	0.463986548	1	0	1	3	NA	NA
1885	AAGCTGCTAAGATCATGGAGNGG	0.193817207	1	0	3	13	NA	NA
1886	AAGCTGCTCAGAGAAACAGTNGG	0.116212086	1	0	3	32	NA	NA
1887	AAGCTGCTCGATGAGAACAGNGG	0.103680585	1	0	1	26	NA	NA
1888	AAGCTGCTGCTGGAGCCCCANGG	0.082064197	1	1	5	36	NA	NA
1889	AAGCTGCTGGAGCGGATGGANGG	0.202019887	1	0	3	22	NA	NA
1890	AAGCTGCTGGAGTATCTGCGNGG	0.370699118	1	0	2	8	NA	NA
1891	AAGCTGCTGTGGTCCAGCCGNGG	0.172354485	1	0	1	23	NA	NA
1892	AAGCTGGAGCAGAAACCCAANGG	0.175597199	1	0	2	25	NA	NA
1893	AAGCTGGAGGTAGAGTACCGNGG	0.214572473	1	0	0	15	NA	NA
1894	AAGCTGGCCTGGCTGCCGCGNGG	0.189658364	1	0	5	16	NA	NA
1895	AAGCTGGCTGGAAAGAAAAANGG	0.05732349	1	1	4	70	NA	NA
1896	AAGCTGGCTGGGAAGAAAAANGG	0.062090445	1	3	5	55	NA	NA
1897	AAGCTGGCTGGGCAACTAGTNGG	0.371173021	1	0	0	8	NA	NA
1898	AAGCTGGGACTGCTGCTGCGNGG	0.154871091	1	0	1	21	NA	NA
1899	AAGCTGGTCAAATTTCGCGANGG	0.63024681	1	0	0	3	NA	NA
1900	AAGCTGGTCGTAGATTCCCGNGG	0.877192982	1	0	0	1	NA	NA
1901	AAGCTGGTCTCCTTTCCCATNGG	0.272896835	1	0	1	15	NA	NA
1902	AAGCTGGTCTGGCAGCAGCTNGG	0.040369811	2	2	13	62	NA	NA
1903	AAGCTGGTCTTAGTGGGCCGNGG	0.35801327	1	0	1	8	NA	NA
1904	AAGCTGGTGCGCTCCCCGAGNGG	0.288480869	1	0	0	7	NA	NA
1905	AAGCTGGTGTTCCTACAACANGG	0.319957022	1	0	0	14	NA	NA
1906	AAGCTGTAAAATGATAACAGNGG	0.133744396	1	0	4	41	NA	NA
1907	AAGCTGTAGAACTCTTCCAANGG	0.248185895	1	0	1	13	NA	NA
1908	AAGCTGTCCCCAGAGCAGGANGG	0.078869858	1	0	1	41	NA	NA
1909	AAGCTGTCGAAGCTTTGCAGNGG	0.465815036	1	0	0	6	NA	NA
1910	AAGCTGTTCTTCATCCTACANGG	0.179986467	1	0	0	23	NA	NA
1911	AAGCTGTTGTCATTTCTGGANGG	0.123835829	3	1	0	22	NA	NA
1912	AAGCTGTTTATCCATTCCATNGG	0.184921768	1	1	0	19	NA	NA
1913	AAGCTTACAGAAGCTATGGGNGG	0.256160133	1	0	0	16	NA	NA
1914	AAGCTTATCGACACCATCAGNGG	0.597980205	1	0	0	6	NA	NA
1915	AAGCTTATCGGCTATAGCCANGG	0.45540797	1	0	0	2	NA	NA
1916	AAGCTTATGTGGGGAGACAGNGG	0.147248842	1	0	2	26	NA	NA
1917	AAGCTTCACGAAGGACTCTANGG	0.316442336	1	0	0	11	NA	NA
1918	AAGCTTCCAAAGATGCCCAANGG	0.26916648	1	0	1	17	NA	NA
1919	AAGCTTCCAGAAGAAATGAANGG	0.054711508	1	0	8	79	NA	NA
1920	AAGCTTCTACAGTCCCCACANGG	0.402500476	1	0	0	8	NA	NA
1921	AAGCTTCTCAAATTTGCGAGNGG	0.295445396	1	0	0	11	NA	NA
1922	AAGCTTCTGCATAAACGGAGNGG	0.464672942	1	0	0	3	NA	NA
1923	AAGCTTCTTCTCGATCCAATNGG	0.405221597	1	1	0	4	NA	NA
1924	AAGCTTGGCATAAATGGCGGNGG	0.469934279	1	0	0	6	NA	NA
1925	AAGCTTGGCTGCGAGAGCATNGG	0.273819473	1	0	1	10	NA	NA
1926	AAGCTTGGTTGTAAAGTCCANGG	0.23811091	1	0	1	13	NA	NA
1927	AAGCTTGTATGCCCTCACTGNGG	0.290970622	1	0	0	13	NA	NA
1928	AAGCTTGTGGAGTCAGGCTTNGG	0.250625354	1	0	1	12	NA	NA
1929	AAGCTTTCAGGAGCACACAGNGG	0.160686563	1	0	4	15	NA	NA
1930	AAGGAAAACACAGCCCCATANGG	0.252736186	1	0	2	20	NA	NA
1931	AAGGAAACTTACATTGTCGANGG	0.39962678	1	0	1	12	NA	NA
1932	AAGGAAAGCCACTTGCCCGANGG	0.250512571	1	0	0	13	NA	NA
1933	AAGGAAATCTTCTACACAAGNGG	0.264486215	1	0	2	17	NA	NA
1934	AAGGAACACTGAGTACTCCCNGG	0.184746863	1	0	1	24	NA	NA
1935	AAGGAACTATGGAGAACCAANGG	0.265849412	1	0	2	15	NA	NA
1936	AAGGAACTCCAGATCATGCANGG	0.432996718	1	0	1	15	NA	NA
1937	AAGGAACTCCGGAAATCGCANGG	0.785715858	1	0	0	3	NA	NA
1938	AAGGAACTCGAGGTTCAAGGNGG	0.140447383	1	0	2	21	NA	NA
1939	AAGGAACTCTCATATCCACANGG	0.156024452	1	0	0	30	NA	NA
1940	AAGGAAGAAGACGTACACCGNGG	0.72618639	1	0	0	5	NA	NA
1941	AAGGAAGCAGAGCTCTCCAANGG	0.192103841	1	0	2	26	NA	NA
1942	AAGGAAGCGAAAGTTCCGCGNGG	0.902777778	1	0	0	1	NA	NA
1943	AAGGAAGGCAGGACTCTGCGNGG	0.154735053	1	0	2	25	NA	NA
1944	AAGGAAGGCGAACTCCTCCGNGG	0.370875727	1	0	0	12	NA	NA
1945	AAGGAAGTCAACTTCTACAGNGG	0.25500764	1	2	0	11	NA	NA
1946	AAGGAAGTGTCATAGATGGANGG	0.132280777	1	0	0	28	NA	NA
1947	AAGGAATGACCAAAGCACCTNGG	0.250692511	1	1	2	15	NA	NA
1948	AAGGACAGTCCAGAGAGCCGNGG	0.255552784	1	0	0	17	NA	NA
1949	AAGGACATGAGAATCCACAGNGG	0.095425448	2	0	3	41	NA	NA
1950	AAGGACCATTAGCCACACAANGG	0.471892795	1	0	0	10	NA	NA
1951	AAGGACCCAGAGGTACATGGNGG	0.199617675	3	0	0	14	NA	NA
1952	AAGGACCCCCAGTCACCCGANGG	0.38610175	1	0	0	6	NA	NA
1953	AAGGACCCGGGATTGCAAAANGG	0.370487337	1	0	0	7	NA	NA
1954	AAGGACCTGGAGGAGTCGCANGG	0.447493263	1	0	0	6	NA	NA
1955	AAGGACGAGTTTAAAAACACNGG	0.390840746	1	0	0	10	NA	NA
1956	AAGGACGGCACTGAGAAGCGNGG	0.166158512	2	3	2	8	NA	NA
1957	AAGGACGTCCACCAACTGAANGG	0.315751985	1	0	0	9	NA	NA
1958	AAGGACTGCCAGGTGATCGANGG	0.516733015	1	0	0	5	NA	NA
1959	AAGGACTGCCGAAATGGCAANGG	0.403811478	1	0	0	5	NA	NA
1960	AAGGACTGGAATATGGAGAGNGG	0.145000946	0	1	2	31	0	not_aligned
1961	AAGGACTTCATGATCCAGGGNGG	0.16567221	1	0	4	25	NA	NA
1962	AAGGACTTCGGGGGTCTCGGNGG	0.460884948	1	0	0	5	NA	NA
1963	AAGGACTTGAAGAAACCTCGNGG	0.319435412	1	1	0	10	NA	NA
1964	AAGGAGAAAGAACTTCCAAGNGG	0.104319264	1	0	3	44	NA	NA
1965	AAGGAGAAATGAGCAATCCGNGG	0.364700372	1	0	0	11	NA	NA
1966	AAGGAGAAGGAAAGTCAGAGNGG	0.029103446	1	2	10	173	NA	NA
1967	AAGGAGAATGGGGAGCCCAGNGG	0.092788113	1	0	5	42	NA	NA
1968	AAGGAGACAGAGAATCCAGTNGG	0.11099595	1	1	2	46	NA	NA
1969	AAGGAGACATAACCAAGCCANGG	0.177227911	1	1	0	24	NA	NA
1970	AAGGAGACCCCAACAAGCCGNGG	0.364366862	1	0	1	11	NA	NA
1971	AAGGAGAGAAGGGCTACCCGNGG	0.413881607	1	0	0	10	NA	NA
1972	AAGGAGATACCGGGAAAAGGNGG	0.139130519	1	1	0	19	NA	NA
1973	AAGGAGATAGTCCTGCCGCTNGG	0.214732092	1	2	2	6	NA	NA
1974	AAGGAGATGGAGAATGCCCGNGG	0.274265776	1	0	2	15	NA	NA
1975	AAGGAGCCCCAGGCTGCACGNGG	0.19001767	1	1	1	16	NA	NA
1976	AAGGAGCTAATAAATATTAANGG	0.057020149	1	0	4	79	NA	NA
1977	AAGGAGCTAGAAGATATTGCNGG	0.183563356	1	0	1	17	NA	NA
1978	AAGGAGCTCCAGAAACAGGTNGG	0.110246836	1	0	0	32	NA	NA
1979	AAGGAGCTCTTCCAGCCAAGNGG	0.183834473	1	0	0	21	NA	NA
1980	AAGGAGCTGCTATCTCCAATNGG	0.953001133	1	0	0	2	NA	NA
1981	AAGGAGGACGAGTACCCAGTNGG	0.683444512	1	0	0	2	NA	NA
1982	AAGGAGGCAACAGTGCCCAGNGG	0.122128478	1	0	0	39	NA	NA
1983	AAGGAGGCTGAGATCATCCANGG	0.104076165	1	0	7	36	NA	NA
1984	AAGGAGGGCAGCCAAGGCCANGG	0.073779325	1	0	7	53	NA	NA
1985	AAGGAGGTCTCCATTAAAGANGG	0.401549556	1	0	1	10	NA	NA
1986	AAGGAGTCCTACCTTTACAGNGG	0.5312937	1	0	0	7	NA	NA
1987	AAGGAGTCTACGAAACGTGGNGG	0.889328063	1	0	0	1	NA	NA
1988	AAGGAGTTAGGTCTTCCCAGNGG	0.265997924	1	0	0	12	NA	NA
1989	AAGGATCACGAAGATGACCANGG	0.353637105	1	0	0	11	NA	NA
1990	AAGGATGCTGGAGAAGACAANGG	0.082178958	1	0	3	45	NA	NA
1991	AAGGATGGCGAGGGTCCTCANGG	0.116201614	3	1	2	12	NA	NA
1992	AAGGATGGCGATGGTCCTCANGG	0.21370711	1	3	0	7	NA	NA
1993	AAGGATGTCGAGATGCAGAANGG	0.201953534	1	0	0	13	NA	NA
1994	AAGGATGTTTGCAAGAACAGNGG	0.182612502	1	0	4	16	NA	NA
1995	AAGGATTCAGTCCAACACCANGG	0.372264487	1	0	0	10	NA	NA
1996	AAGGATTCTTTGTATGCCCANGG	0.048778766	1	18	19	15	NA	NA
[truncated: 107,471 more rows]
