# Supplementary material for: CSC software corrects off-target mediated gRNA depletion in CRISPR-Cas9 essentiality screens
Source: Nat Commun. 2021 Nov 9;12:6461. doi: 10.1038/s41467-021-26722-w (PMC8578331; doi:10.1038/s41467-021-26722-w)
Supplement: Supplementary file 5 — Supplementary Data 3 [file 41467_2021_26722_MOESM5_ESM.csv]

Supplementary Table 4: Off-target description for the Sanger library
first 2 columns contain gRNA descriptors, column 3-7 contain off-target information calculated by GuideScan.
gRNA information		GuideScan metrics
guide ID	target sequence	specificity	H0	H1	H2	H3
1	GACTTCCAGCTACGGCGCGNGG	0.515833137	1	0	0	3
2	TCAATGGTCACAGTAGCGCNGG	0.288534556	1	0	3	9
3	CTGCAGCTACCGGACCGATNGG	0.953740513	1	0	0	1
4	CGGGGGTGATCCAGGACACNGG	0.132755393	1	0	2	20
5	TGCTGACGGGTGACACCCANGG	0.222361371	1	0	1	22
6	ACATGGTATTGCAGTAGACNGG	0.146511876	1	0	1	30
7	ATCTTATCGGAGATGAAAANGG	0.069429074	1	0	4	48
8	AATCGGCAGTTGTCCACACNGG	0.299908362	1	0	0	9
9	TATAAGCTCATCCTCAAAANGG	0.102140189	1	0	5	45
10	AATATGGTGGCCCTCCACCNGG	0.228864289	1	0	3	14
11	AACATGCACCAGGCGTGCANGG	0.324283288	1	0	1	12
12	GAATCCCCAATCACGTCCCNGG	0.297812603	1	0	1	11
13	AGATGAGCAACCGAGCGACNGG	0.536369965	1	0	0	5
14	ACCCACTGGTAGCCGTAACNGG	0.643086144	1	0	1	2
15	TGCTCATCCGTGGTAGCATNGG	0.289767557	1	0	2	13
16	CGGATGTCTCCAAGGTAAANGG	0.293504762	1	0	0	9
17	CAAGGGGCCGTTTAGCCGGNGG	0.29824706	1	0	3	5
18	GTGGATTATTACATCGACCNGG	0.520219905	1	0	0	6
19	CAATCCGGGTGTCGGGAGTNGG	0.293742006	1	0	1	9
20	GCTGTACGCATATCCAATGNGG	0.574203891	1	0	0	6
21	TTCACCGAGCTTCCGGGAGNGG	0.176750573	1	0	0	15
22	CACGTAGTACATCACGCTCNGG	0.821138693	1	0	0	2
23	CGCCGCGCCCTTAGATACCNGG	0.793650794	1	0	0	1
24	GACTATCTTTGCTGTAGGCNGG	0.236143712	1	0	0	21
25	CCGAAGGGCAGACGCCCATNGG	0.32293855	1	0	0	10
26	TGGAGGCGTCGGAGAGCACNGG	0.14414336	1	0	0	22
27	GACTGGTACGCGGCCGTGCNGG	0.545808248	1	0	0	4
28	AATGTCCAGATGCTCCCGCNGG	0.254550531	1	0	1	14
29	ACGTGCTGGTCCTGATGAANGG	0.143351508	1	1	2	26
30	ACGTGCCAGTAGATCATGANGG	0.334716693	1	0	0	13
31	CCACCGTATTTCCAGATGANGG	0.189212304	1	0	0	20
32	GCAGCCTTTTCATATCCAANGG	0.11179127	1	0	0	40
33	AACGTTGTCTATTGCTGACNGG	0.358361492	1	0	0	11
34	GCAGCAGACTCTACGGAACNGG	0.26242775	1	0	0	15
35	TTCTTTCAAGTCCCACCAGNGG	0.08747225	1	1	0	49
36	GCCCATCGACAGAGTGCCANGG	0.248080335	1	0	1	16
37	GTGAAGACGGCATCCGGCTNGG	0.494752416	1	0	0	12
38	AGGATCCCCTAAAGACCCCNGG	0.11449599	1	0	4	29
39	CCTTTGTCAGTTGTAGGACNGG	0.209261284	1	0	1	20
40	CATACACCTGTTACCAGCTNGG	0.170119379	1	0	1	24
41	TTATGATGACTTGTACCATNGG	0.197958095	1	0	2	22
42	AATCGCAGATGTCCCCGAGNGG	0.270737899	1	0	1	9
43	TCACATTCACACCGAAGTCNGG	0.206386358	1	0	0	22
44	ATGCACTTGGGTGCGCCCGNGG	0.471410483	1	0	0	7
45	CCTTACCGTGGTGTAGCACNGG	0.390904165	1	1	0	5
46	GCTACATTTGTGGAGCTCCNGG	0.114904458	1	0	3	29
47	AAAGTCTGAAGCACTAAGANGG	0.067704046	1	0	4	67
48	GGGGGTTGTTTTACATCCANGG	0.202460642	1	0	2	18
49	TTTCTATCCAAATCACTCANGG	0.077755652	1	1	4	50
50	ACATGTTGTCTGGAAAGCANGG	0.05603451	1	0	4	67
51	AACTTGTACATTTACGGTANGG	0.241003093	1	0	1	24
52	TTGGCAAGTACAATCGTACNGG	0.860869365	1	0	0	7
53	GACTTCCTGAATAGATGGANGG	0.064709544	1	0	4	48
54	CCGCAATGCAGATTCGGGTNGG	0.783270732	1	0	0	6
55	GCAACAGCGGTCACTCAACNGG	0.311964764	1	0	0	12
56	TGAAGTCCCTGGATGCATANGG	0.189367162	1	0	0	31
57	AGTTGTTGACAAACCACTGNGG	0.130920496	1	0	2	34
58	GGACAGGCCAGATCTGCCCNGG	0.081335339	1	0	1	79
59	CGAAGGGGTTTGTAAATCCNGG	0.27549136	1	0	0	14
60	CCTGAGAGGTTTAAGGAGANGG	0.058290813	1	0	3	77
61	CACCAAAGTGACCAGGTAGNGG	0.135487283	1	0	1	28
62	TTTTGGGACGATACCCGTGNGG	0.702280912	1	0	0	2
63	AAATACTGTGGCCCCTCCANGG	0.127085951	1	0	4	31
64	GTCTTGCAGATTGTTACCANGG	0.213692909	1	0	0	37
65	CCGGGCCAGATAATTGCACNGG	0.640599479	1	0	0	11
66	TGGATCTATGTGTCACATCNGG	0.112427718	1	0	0	50
67	TTCAGTATTCTCCGAGTGCNGG	0.205416601	1	0	0	18
68	CCGTAATCACTGTAGAAAANGG	0.159853246	1	0	1	23
69	GTATGTCTCTTAGGGAATCNGG	0.163901704	1	0	0	24
70	AATAATGTTGCAGCCCAGTNGG	0.13352189	1	0	3	36
71	ATCCAGTCAGCTTGCAAAANGG	0.11402276	1	0	5	40
72	GACTGTCCAATCACTATAANGG	0.244100411	1	0	2	13
73	ATCTGCAAGGAATACGTAGNGG	0.699439306	1	0	1	13
74	CACGAACACCACCACGGCGNGG	0.508162062	1	0	0	8
75	CCCGGAACAGCGCGCCGAANGG	0.605882584	1	0	1	3
76	ACCACCCCGATGATCAGAGNGG	0.297419944	1	0	0	13
77	CTGGAACAAACCATAGCATNGG	0.19575364	1	0	2	30
78	ACTACATTGGACCACACATNGG	0.27025625	1	0	0	16
79	ATGACTTCCCAGAATCTACNGG	0.113147671	1	0	4	41
80	AGTCCAGAGGAGTTGCCTGNGG	0.076429781	1	1	4	65
81	ACGCCTTCTACTCAGGCCCNGG	0.239550975	1	0	2	12
82	TTCAATTGCACCCCGCCAGNGG	0.169468658	1	0	1	16
83	CCGGCCTTTTGTCAGGGTCNGG	0.289365208	1	0	1	16
84	GGCAAAATCATCACTACGANGG	0.267259652	1	0	0	15
85	TTCGGCATCGGGCGACAGCNGG	0.596128806	1	0	0	4
86	GGGTAGTCGGACTTGGGATNGG	0.190143287	1	0	0	17
87	CTGCACACCAGGAGAATGCNGG	0.105374723	1	0	0	46
88	CAACTTCCTTCACATCTGCNGG	0.070785742	1	0	5	61
89	TGAGTGAGGCCTTGAAGGTNGG	0.04212946	1	1	19	91
90	GGTACTCCACAGTTGATGANGG	0.226325606	1	0	1	12
91	GAACTTGATCCCGGTCCGCNGG	0.468525897	1	0	0	4
92	TTCGGGACTTTCCACATCCNGG	0.155791866	1	0	1	22
93	TCGCTGAGCCGCCATACGANGG	0.839619631	1	0	0	2
94	ATACCTTGGCAGTGACCGGNGG	0.274167783	1	0	0	16
95	GGTGACCTCGCTATCGTCGNGG	0.92920354	1	0	0	3
96	GCAGCGAAACTCACTGGCANGG	0.259802012	1	0	1	18
97	CCTTCACGCTCGATCTCAANGG	0.5220085	1	0	0	6
98	ACATAGGGTCAGGAAGTGCNGG	0.130982125	1	0	1	46
99	AGGGACAGCTCTGGACATANGG	0.082660503	1	0	4	56
100	CTTCATCATCGGCTCGCTCNGG	0.856643356	1	0	0	6
101	ATTGACTATAACTCCTGGGNGG	0.123585984	1	0	2	22
102	ATCTTCACGCCCCGGAACTNGG	0.556925376	1	0	0	4
103	GTGGACAAGGCTAATCCGANGG	0.46130876	1	0	0	9
104	AAGGAAGAAACCCATACGANGG	0.211431243	1	0	2	34
105	ACAGGTAGCACATCGGAAANGG	0.27380869	1	0	0	19
106	GTCGCACGCGGGACGAGGTNGG	1	1	0	0	0
107	CGTGCGACTTCTTCGGGGANGG	0.406076162	1	0	0	7
108	GCTGGAGGACCTCAGACGANGG	0.230626975	1	0	1	30
109	CTGACGCGCGCCTTCCAGTNGG	0.262075189	1	0	0	11
110	GCGATCTCGAGGCGCGTGCNGG	0.44142674	1	0	0	7
111	TACGCTATCGAAGAGCTCCNGG	0.778990853	1	0	0	2
112	GGCGTATCGGACAGCTCGGNGG	0.636938026	1	0	0	3
113	GCCGCACATCTTGTCAACCNGG	0.664741803	1	0	0	2
114	ACCACCAATCCGGTCGTAGNGG	0.54814686	1	0	0	4
115	GGGGGCAAACATAATGACCNGG	0.335223588	1	0	0	9
116	ATCCGCCTACCCCGCTCCANGG	0.26881672	1	0	0	13
117	CGAGCTGTGCGTTTCTCCANGG	0.199607837	1	0	1	14
118	CGACGAAGAACCAGCCTAANGG	0.510901367	1	0	0	6
119	CCTTACTTGGGCCGAGTAGNGG	0.620478394	1	0	0	4
120	ATCCACGAAGCGAGATGGCNGG	0.288713922	1	0	0	9
121	AGCGGTTTCCAAGTGGTGCNGG	0.220682586	1	0	1	18
122	CGATGTTAACAACCCGAATNGG	0.863864129	1	0	0	4
123	TCATTGACGCTCTGCTCAANGG	0.410216566	1	0	0	9
124	TTTCGGAGTGCGATTGAGCNGG	0.549900402	1	0	0	4
125	GCTGAGAGTGACTCGCCGTNGG	0.441092602	1	0	0	9
126	GGAGCAACTTGACGGAAGTNGG	0.398818328	1	0	0	19
127	TCCACAACAGAAGGATCGANGG	0.174976234	1	0	2	16
128	TAGAACTTACCGAAAATGCNGG	0.24995425	1	0	0	15
129	TAGCTCGCATTGTGCCAAGNGG	0.3297899	1	0	1	7
130	CTCTTCGAGTATTAGCCCTNGG	0.34747824	1	0	0	8
131	GTGCGATCGATTCAGCCCGNGG	0.475701927	1	0	0	4
132	GTCCCGGGCAAAGACGAACNGG	0.786428122	1	0	1	5
133	TAAAGTTGAAATTCGGGTANGG	0.017175992	1	0	6	179
134	CAATTCCAACTTGCAGCTCNGG	0.121287598	1	0	1	36
135	GATCTATCTCCATTAAACTNGG	0.117073114	1	0	0	31
136	TTATCAGGTAATGTACCGTNGG	0.381706699	1	0	0	8
137	TGTGCCGGCAAATTGTCAANGG	0.370965037	1	0	0	11
138	CTTACTTGTGTGGTAATGCNGG	0.179843248	1	0	2	21
139	AACGACTTATGTAGCGCTCNGG	0.809570927	1	0	0	3
140	GATACAGCCTTCGAATCGGNGG	0.621980174	1	0	0	4
141	GTGGGTAGCATTAGAAAACNGG	0.150786849	1	0	4	29
142	CCTTTTGTCCGTGTCCAAGNGG	0.210737959	1	0	1	12
143	TCTACTCACCAGACGATCCNGG	0.601039463	1	0	0	9
144	GCCACTCTGCAAAAACACCNGG	0.171750977	1	0	2	37
145	GAGCCGTGAAGAACCAGATNGG	0.333896803	1	0	0	12
146	CCGCGCCAAGCTTCTGCGANGG	0.528107138	1	0	0	7
147	CCACCCGTCGACGTCCCCTNGG	0.693582722	1	0	0	4
148	GCTGACCCTGTCGGACCGCNGG	0.485200521	1	0	0	6
149	CGCTGGATCGCGCCAGAGCNGG	0.515664674	1	0	0	6
150	TCGCAACAATTTCGTGCACNGG	0.473369581	1	0	0	6
151	GCAATTACGAAGAGAGCCGNGG	0.286126153	1	0	1	9
152	GTGGACGGCAACCGAATGCNGG	0.455827673	1	0	0	9
153	ACCCGGTACCACATGAAGANGG	0.204199902	1	0	1	13
154	CATGGGCGCGTTCCATGGGNGG	0.26748155	1	0	0	11
155	GCCGTGGGAACGGTGCGATNGG	0.371689761	1	0	0	6
156	ATATTCCCCTGCGGGAGTANGG	0.360447163	1	0	1	8
157	ACCTTAGATCCCCCGACAANGG	0.716797187	1	0	0	5
158	GTTCTATGCCCGCTTGAAANGG	0.400035523	1	0	1	6
159	TGAGGACATGCGGTACGTCNGG	0.557177687	1	0	0	6
160	CGAGTACTTCGTTCCAACANGG	0.685078776	1	0	0	2
161	AGACGACAAATCTATGCAGNGG	0.190944548	1	0	1	16
162	GTGTTCTGACCAGGGCATANGG	0.158851444	1	0	2	31
163	TTGTTTCTGAAGCGAAAGTNGG	0.201322224	1	0	3	33
164	ATGAATCCCCAGAGGGATCNGG	0.164571616	1	0	2	28
165	TTGTTACTTGGCAAAGTACNGG	0.097566343	1	0	3	34
166	CTGCCATACCGTATGTCCCNGG	0.225949088	1	0	0	12
167	ATTGCACGATACGAAGAACNGG	0.700798705	1	0	0	4
168	GCTGTAGTCCGAAAAATACNGG	0.191584476	1	0	1	10
169	GTCTTGAGACTCATCCGGANGG	0.414905467	1	0	1	7
170	CGGTCATATAATACACAAGNGG	0.253107015	1	0	0	12
171	GTCATGCGTACCCTTAAGANGG	0.505497398	1	0	1	8
172	TAGACCCCTGCAATGTCCANGG	0.24580591	1	0	0	18
173	CTTCAATGACGGTGAATCCNGG	0.482419082	1	0	0	8
174	GATCTCAATAAGACCGAGGNGG	0.390856164	1	0	1	14
175	TGGCTGCGAGTCTACCAACNGG	0.414987163	1	0	0	7
176	CGGATGTCGTGCCCGTAGANGG	0.673929377	1	0	0	2
177	ATGTACGTGGCGATCCGAGNGG	0.866962306	1	0	0	2
178	GATCCAGACGAAGCCGTAGNGG	0.97691007	1	0	0	3
179	CGAGATCCGCCGCGCCTACNGG	0.696647153	1	0	0	3
180	TGACAACGCGGCCTGCGGCNGG	1	1	0	0	1
181	GTGGACGGGCATACATCAGNGG	0.392878444	1	0	1	6
182	GTCCACGTTGACGGGACTCNGG	0.574645245	1	0	0	3
183	AGTCATCCAGTTGTACCGANGG	0.815779634	1	0	0	2
184	TGCGATGAACGGCGGGTACNGG	0.774202751	1	0	0	3
185	TCGGCATGGTACTCCATGANGG	0.412689084	1	0	0	9
186	AGATTGAGCGTCTCGAGTANGG	0.62233388	1	0	0	3
187	CACGAATCGTCCACGAAGCNGG	0.790049207	1	0	0	1
188	CGAATGGACATAGACGTGGNGG	0.621304122	1	0	0	5
189	CGGATCTTATACTTCACGTNGG	0.620280475	1	0	0	3
190	CTCGGCCGATGGATAAACTNGG	0.624590381	1	0	0	5
191	GTTGTAATAAAGTAGCTCCNGG	0.181841481	1	0	0	21
192	CTGAACACTGTCACCCGATNGG	0.324389617	1	0	0	12
193	CGCAATGACTGCCATAAGANGG	0.211971154	1	0	2	12
194	AAAATTACTCCTCGGGGAANGG	0.191401652	1	0	1	27
195	TTGCTCGGCTTAGAGAGACNGG	0.173276217	1	0	0	14
196	CTTGTATATACTTTGCCACNGG	0.138596138	1	0	3	25
197	GGTCAAATCACGGCAATCCNGG	0.284647006	1	0	0	15
198	GAATCTTAGATTATCAAACNGG	0.174444115	1	0	1	30
199	CCCAAATTATAGTCATGACNGG	0.176698766	1	0	2	25
200	AAGTGGACTGTTATATCCCNGG	0.169537852	1	0	0	25
201	ATTTTGATGCGCACGTGGCNGG	0.664207214	1	0	0	5
202	ACGTAGCGCAGGTCGGTCANGG	1	1	0	0	0
203	GACCGTGGACGAGCACGTCNGG	0.927835052	1	0	0	1
204	TCCGGCTACTACCTGACGCNGG	0.514410457	1	0	0	3
205	AAGCTGATCGCCACGCTGANGG	0.493949408	1	0	0	5
206	TTGATAGCTATCCTGACCTNGG	0.214602871	1	0	0	14
207	AAACCAGTGATTACCCGCCNGG	0.333979191	1	0	1	11
208	AGCGCCTCCAGAATTCCAANGG	0.205699087	1	0	0	22
209	AATCGCCAATGCCAGATAGNGG	0.312397986	1	0	1	8
210	TGAGATTTGAGCCGTCCGANGG	0.511649433	1	0	0	5
211	GAAGGTGTTCATATCCAATNGG	0.224864516	1	0	1	18
212	GAAGACGTGTATACAATGCNGG	0.231237825	1	0	0	16
213	GATCCCCCAAAAGACAATANGG	0.1650646	1	0	3	26
214	AAACACAACCAAGCCCGTANGG	0.189807124	1	0	0	22
215	CACAAATTGTCGTCCTGACNGG	0.284794173	1	0	1	12
216	TCGTGGTGGCAAACAATACNGG	0.336337572	1	0	0	14
217	TGACAGCTATTCGAAGAGTNGG	0.253001968	1	0	1	16
218	TCTTAGCGTATGCAAAAGCNGG	0.291776825	1	0	0	11
219	CTATAATGCGACAGGAGATNGG	0.2334937	1	0	1	10
220	GGTATGCCTATTATTACAGNGG	0.165184558	1	0	1	26
221	GTGAACGGCGATAGGGACCNGG	0.344211863	1	0	0	9
222	AATACGTTCCTCAGCTAGCNGG	0.457736306	1	0	0	5
223	GCCACCTTTGTTTTGAGCGNGG	0.232574368	1	0	4	13
224	TACAAGTTGGATCGAATCANGG	0.245318695	1	0	1	9
225	TCTTGTGTTCGCCCAGCGTNGG	0.313853278	1	0	1	12
226	GGTCATGCGCTGAATGAAANGG	0.328485167	1	0	0	16
227	CTGTCGCAGTACTTATCACNGG	0.223528739	1	0	0	17
228	AATGAGTAGCACGCCTGGCNGG	0.163490975	1	0	1	21
229	ATTTCGGACCGTAGACAGTNGG	0.550710411	1	0	0	3
230	CTTGACGTTAGCTCGAGAANGG	0.706794383	1	0	0	5
231	AATACGCGGCTAACAGAGTNGG	0.621238938	1	0	0	4
232	CCTTGTCGCTGCTAAATCCNGG	0.460443218	1	0	0	8
233	TTAGTTTCGATACTCCGATNGG	0.643133653	1	0	0	4
234	TTGATATTGTTACTGATGGNGG	0.063920994	1	0	3	87
235	GATGTGACTGATGAAGAGANGG	0.033471859	1	1	13	106
236	AATGCGTATGATTTTATCANGG	0.15282137	1	0	2	26
237	AAATTTAATACATTGGTAGNGG	0.071504658	1	0	5	88
238	AGGAGCTCAAATGAGTGGANGG	0.053163748	1	0	6	59
239	AAAGGTCGGACTACAATCGNGG	0.491403847	1	0	0	5
240	CAGTTCACGTCTCGGCGGGNGG	0.553931556	1	0	0	5
241	TGCACCCGGATCCACAGGANGG	0.24870989	1	0	0	13
242	ACGTAACTGGTAACAGTCCNGG	0.3636467	1	0	3	6
243	CACGTAGGGAGAGATGCGANGG	0.291405497	1	0	0	14
244	CCAGAGCCATCCGCGTCGANGG	0.529032834	1	0	0	5
245	TATCTAAGGCTATTGACAGNGG	0.137792304	1	0	4	25
246	TAGGCTCGAGCGGTTCCCANGG	0.262092154	1	0	0	10
247	TAGTCTCTGTTAGCGGCTCNGG	0.466247214	1	0	0	8
248	CACAGTTGCAGTCACACGGNGG	0.127511645	1	1	0	26
249	TGGTAACCCTTGGAACACTNGG	0.304674332	1	0	0	13
250	GTACACAAGGGACCACGTANGG	0.259430604	1	0	0	12
251	AGCCATGCGCTCGCCAACGNGG	0.559723735	1	0	0	9
252	TCTTTGACGCCAATAAGACNGG	0.253351609	1	0	1	17
253	GCGTGTCGACAGCATGGACNGG	0.753943847	1	0	0	6
254	TCCCGTTGCTCCATGGCGANGG	0.317337082	1	0	0	15
255	CGAAGGCGAATGTTCAGTCNGG	0.42131442	1	0	0	7
256	CAATTAGCTCATTTGCCGCNGG	0.466938021	1	0	0	6
257	TCCTACACCAAGCCCGACGNGG	0.593450008	1	0	1	10
258	ATGTACGTCCACACGAACANGG	0.654734239	1	0	0	7
259	CCCACGAAGAGGCACACGANGG	0.455565913	1	0	1	16
260	TATTACAGGTCCGTGATACNGG	0.602824438	1	0	0	8
261	CCAGAAGGTGATCCTCGACNGG	0.298862522	1	0	0	11
262	TAGCCCCGGACAATCAACCNGG	0.759744512	1	0	1	6
263	ATCGTCAAGTCCCCACAGANGG	0.257400674	1	0	1	14
264	ACAATCTCCCCGACCGTGGNGG	0.631822183	1	0	1	5
265	GTCACGCTTTTCCTATGCCNGG	0.272291783	1	0	0	12
266	GACGGTGCTATCTGGCACTNGG	0.258401744	1	0	0	10
267	GTAACACTTCAGGCACGGGNGG	0.368508273	1	0	0	10
268	AACCGGTAGGGCAGCCCACNGG	0.198400205	1	0	1	11
269	GCACGCTGTCCTCCGCTAANGG	0.549110974	1	0	0	4
270	ATCTGACGGTCGGAATAGANGG	0.40294011	1	0	0	7
271	GATCGTCAGCGGGAACATCNGG	0.353067823	1	0	1	7
272	TGTCCCGGGATCGTCAATGNGG	0.641891892	1	0	0	2
273	CAGATGACCAGCGATGCGCNGG	0.574974135	1	0	0	5
274	CGTTGGTTGATGATCCAACNGG	0.324537611	1	0	0	8
275	CGCAAACTCACCGCACCCGNGG	0.347502139	1	0	0	8
276	ACGGCCATCCGGTTGAAGGNGG	0.522761662	1	0	0	4
277	AGTCATATGTCGACAATGGNGG	0.395258648	1	0	0	9
278	GGTGAAAGGCTACCGGCAANGG	0.37862512	1	0	0	10
279	AGGTTAGCACCCAACCCGGNGG	0.304188156	1	0	0	11
280	GCAACTCACTCTCGGACTGNGG	0.347175065	1	0	2	12
281	GATTGGTATATCGAACAGCNGG	0.397465983	1	0	0	8
282	TATCGAGAGAATCCAGAATNGG	0.224323148	1	0	0	15
283	GAGTAGCATTACCTACAGCNGG	0.256622801	1	0	0	18
284	AGACATCCTCGAGTGTCAGNGG	0.345020756	1	0	2	8
285	CGACCCACAGGTAGATGCANGG	0.170086854	1	0	0	20
286	GCCACGACAATGGTGCCGCNGG	1	1	0	0	4
287	ATACAGTATGAGCGGCTGCNGG	0.396698538	1	0	0	5
288	GGATGCCGGTAGCCATAGANGG	0.14881546	1	0	0	19
289	AATGCCTCCGGCGAGGACGNGG	0.273195703	1	0	0	9
290	GCATCCGAAGAATCCAGGTNGG	0.188386336	1	0	0	22
291	CGTCACTGCCACGAACACGNGG	0.304979782	1	0	1	13
292	TGCAACTTTCACGGATGCCNGG	0.1675611	1	0	2	16
293	GCACTTCGTCTTAGTAACANGG	0.384868507	1	0	0	10
294	TGCCATATGATTTATCGGANGG	0.210715419	1	0	0	13
295	CCCGTGTGGCCCACAAGAANGG	0.252689995	1	0	1	23
296	AAGCCCAGCATTGTCCACTNGG	0.164893469	1	0	3	46
297	ACTTGGAAGTAGTCCGGATNGG	0.38338315	1	0	0	8
298	ATTCTGAGCTGAGAATGCANGG	0.051936268	1	0	4	96
299	AAGTTCAGGAGAACTCGACNGG	0.282913944	1	0	0	13
300	GGCTGTTGTCGGTCCAGTGNGG	0.199442017	1	0	0	17
301	CGGGTGTCCTTTGACCGTCNGG	0.695819079	1	0	0	4
302	ACCCCCCAGGTCGCACTGGNGG	0.191113081	1	0	0	18
303	CTGCCTCTCGTCTGGATCGNGG	0.284449051	1	0	0	17
304	TCTTGCCGTAGGAAGGGCTNGG	0.153832635	1	1	2	18
305	CCGGAGGTAGCCCCGGCCANGG	0.101458155	2	1	0	34
306	TCCTCTTCATCCACCACCANGG	0.06492334	3	0	6	89
307	GAGGAGGTAGATGGGACCANGG	0.045349221	3	0	8	77
308	GGTACCCCCCATGTACCTCNGG	0.218000325	2	1	0	9
309	TGTGCTTCCTGAGAACAGCNGG	0.044788086	3	1	5	81
310	TCACCATTCGTATCCCCCGNGG	0.39187449	1	0	2	3
311	ACGGTAGATCGGACCACACNGG	0.547562162	1	0	0	2
312	GACTCCGAGTATGTAGTAGNGG	0.533109469	1	0	0	4
313	CCGATGGCTCGCAAGTCGANGG	0.841479524	1	0	0	1
314	CGTAGCTGCGAGAAGCCGANGG	0.483244643	1	0	0	3
315	GTGACGACAGTTGGCGAACNGG	0.697869521	1	0	0	5
316	GTTAGACGTAGAGAGCCTANGG	0.468855576	1	0	0	5
317	GATCAATGTCATTCGAGTCNGG	0.283580222	1	0	0	11
318	CAACGAATCCCATCACGGCNGG	0.424988233	1	0	0	7
319	TCCGGGACATAACCTGAGANGG	0.329316183	1	0	1	6
320	GCGGGCCACATACACCGACNGG	0.602883247	1	0	0	5
321	ATCGTCCGCAAGGACCCGCNGG	0.741048138	1	0	0	1
322	CAGACGGCTGCGGAACGACNGG	0.5124003	1	0	0	8
323	TACTACCGGGTCAGCAACANGG	0.458514124	1	0	0	6
324	CGCTACATGCACTCGCGTGNGG	1	1	0	0	1
325	GCTTTTAACACTTTAGCAGNGG	0.133151149	1	0	1	37
326	CTAGTAGGGTGGGCCCAATNGG	0.51564925	1	0	0	10
327	AGTGATCAATATGGATGGGNGG	0.113991858	1	0	1	36
328	ATTTGATGATGAAAGTCCGNGG	0.110836173	1	0	3	28
329	GCAAGCGTTTAAAGCAATCNGG	0.305628269	1	0	2	6
330	CCTCATTGTTCTGTAATGGNGG	0.12531893	1	0	2	37
331	TGGTATCATTGGTCGTAGCNGG	0.706127664	1	0	1	9
332	ATTAAACTTACAAGAGGCANGG	0.082384793	1	0	3	56
333	TAAACTGTGCTTCCGAGTANGG	0.225803692	1	0	4	12
334	CTGAAGATACTCCTCATAGNGG	0.211485174	1	0	0	21
335	CCATAGACCCCGCTGAAAANGG	0.452217059	1	0	0	5
336	TAGTAGACGAGGGTGAACGNGG	0.433794182	1	0	0	6
337	GATGACATCGATAACCCGTNGG	0.485202726	1	0	0	3
338	AGGACCCCATAGTACTGACNGG	0.242065809	1	0	0	20
339	TCACTCACCCAGTAGGGTCNGG	0.216680712	1	0	1	22
340	CCAGGAAAATTATGCATAGNGG	0.121240098	1	0	1	51
341	ACAATTGATAAGGCGCCAANGG	0.343382162	1	0	2	9
342	GGTTGCCTATCCCTCGTCCNGG	0.263224526	2	0	2	17
343	TGACATCTAGGTAACTAGANGG	0.103869753	1	0	1	25
344	TGACAACTCCATAGGCGCTNGG	0.238281592	2	1	2	10
345	AGCATCTCCGCTCATGGCANGG	0.183397662	1	0	4	19
346	TTGTAGCCGGCCGCCGCTANGG	0.855555555	1	0	0	2
347	GCCAAAGCACGGCGGATCCNGG	0.53403569	1	0	0	3
348	GAGAAGAATCGGATCAATANGG	0.213777254	1	0	0	27
349	CGGGAGGACATCTCCGCCTNGG	0.414316766	1	0	0	9
350	GGACCTAGATGCTTGCGTGNGG	0.212625124	1	0	1	14
351	TCGCGGATCTTGCATGGACNGG	0.727580517	1	0	0	2
352	AGCTTCTCACACTCCGCTGNGG	0.371263699	1	0	1	22
353	GGGCATCTCTCGAGTCAGANGG	0.186819288	2	0	0	21
354	ACCAATGAGGCCATAACGANGG	0.237220009	1	0	2	21
355	TTTGCCTTAAGTCGAGCCTNGG	0.369476204	1	0	0	11
356	GTCTTTTGGCGATAGGTGANGG	0.386124455	1	0	0	9
357	AGCGGATGTGAACCTGGCANGG	0.301296158	1	0	1	11
358	CGAGAGGATTTGCTACGGANGG	0.63545275	1	0	0	3
359	GGGCATCAGTCATTCTCGCNGG	0.334017623	1	0	1	9
360	CCCGGAAATTCCTTTCAGGNGG	0.243221038	1	0	0	17
361	TTGCGCCAACACGCGGACCNGG	1	1	0	0	0
362	GGTGGTCAGCGCAAGCGCCNGG	0.316611978	1	0	0	13
363	ATGAAAGGGCTCGCTCAAGNGG	0.284469478	1	0	2	10
364	GCTCGAAGAGTTTGGCGCTNGG	0.320425229	1	0	0	6
365	TCTTGGATGAGCCTACAACNGG	0.269508353	1	0	1	15
366	GTCATTCAAGAGTTAGGTCNGG	0.014811096	2	1	0	286
367	ATTAGATGTCTTAGCTGCANGG	0.124500253	1	0	4	23
368	ACAGTGGGATCATGAAACCNGG	0.103943588	1	0	2	34
369	AACTTAGGATGTCTAAGCANGG	0.164606857	1	0	0	26
370	GGCCCCTCCCGCACGGAATNGG	0.338788894	1	0	0	11
371	TACCCCTTTTGCGCCAGCANGG	0.391948111	1	0	0	7
372	TCAGGTAAATTCTGCCGCCNGG	0.240734979	1	0	1	12
373	CGTGTGGGAGCACGACATCNGG	0.446773971	1	0	0	8
374	GCCGAGTCCCTTTAGATAGNGG	0.376902465	1	0	0	7
375	AAAGATGTCTCCTTGTACGNGG	0.229419479	1	0	1	15
376	CCTTTAAAGCCACCGCGTGNGG	0.481268505	1	0	0	8
377	TTAGTGGACCTGACGTCAGNGG	0.808657457	1	0	0	10
378	ATTAGCAGTCATGCAGTCCNGG	0.316586037	1	0	0	12
379	AATCAGTCGGTCTGCCACANGG	0.26442152	1	0	1	15
380	GTCTCTCGCACAGTCAAGTNGG	0.234305139	1	0	1	12
381	GTTACCCTTTTGTCACGCTNGG	0.212161231	1	0	0	13
382	GGGCAACATGTACGTGCGGNGG	0.587763934	1	0	0	6
383	GGTGCCAGACGTCATCAGGNGG	0.261397999	1	0	0	18
384	GGCCGCCCCTAAGTAGATGNGG	0.357198892	1	0	1	8
385	GACTTTCTACCCAACGCTGNGG	0.359039874	1	0	0	20
386	GCCCCTAGTCCTTTATCAGNGG	0.174496603	1	0	3	16
387	TGAGGGATGGCTACCAGTANGG	0.255795035	1	0	1	31
388	CTGTCGTGTTTAACAACCGNGG	0.553145325	1	0	0	4
389	GGTTTGCCCTCAGACCCACNGG	0.22858009	1	0	3	19
390	GATACCTCAGCGGGCGCCANGG	0.502862221	1	0	0	10
391	TTTTAGCTTCTTATAAGCCNGG	0.077671511	1	1	5	50
392	CATATAAGAAAGATAGCCANGG	0.078162003	1	0	2	65
393	ATGAATGGTACAAAAGCGTNGG	0.179806962	1	0	2	23
394	TCTAGGTCACGCCTGCATANGG	0.523232435	1	0	0	8
395	ATGCTGCTGGCACTACAGANGG	0.056730982	1	0	7	73
396	TGTGGCCAACGACGACGCANGG	0.849510021	1	0	0	4
397	AGCTACGAGATCATGAGCCNGG	0.188453154	1	0	3	16
398	CGTGCAAAAAGACGACGGCNGG	0.519650655	1	0	0	3
399	CACGGCCCTAGCTTCGCGANGG	0.906055918	1	0	0	2
400	GACATAGTTTGATGAGAAANGG	0.056170469	1	0	7	74
401	TTGCAGGCGAAAGGGCGTGNGG	0.194121772	1	0	0	23
402	GCCCGCTTCATTCCCGCGTNGG	0.448305668	1	0	0	7
403	AAGCAGAACCTACGCCTGANGG	0.236390074	1	0	1	16
404	GGTACCTGCGTTCCCATGCNGG	0.326590301	1	0	0	14
405	AATTGGGTTCCCATCACGANGG	0.280292908	1	0	3	9
406	CACAGACTGAAGCTGGTAANGG	0.104357066	1	0	3	44
407	CTGTAGAGTCCCCAAATCCNGG	0.147249046	1	0	0	28
408	TCTACAGGTAAGCCCACAGNGG	0.122618225	1	0	1	45
409	GTCCACTCATAGACACAAANGG	0.101776743	1	0	2	40
410	TTATTTTGATACGATACACNGG	0.186010357	1	0	2	20
411	AAATTATAGTTGGGGAATANGG	0.049615081	1	0	4	93
412	ATGGGAATGCAGGCAACATNGG	0.125338574	1	0	2	51
413	TGGTTGATTATCGAGGATANGG	0.228207197	1	0	0	19
414	ATAAAGGAAGGTAACGCATNGG	0.330376482	1	0	1	30
415	TGGCAGCCCCACATACAGTNGG	0.11085914	1	0	6	43
416	TCGCCCATCTTTTACCGCGNGG	0.668280872	1	0	0	2
417	GGCCTTTAACTCTCACACGNGG	0.263826284	1	0	0	15
418	ACTGTCACAGAGGGGCTACNGG	0.091788786	1	1	5	39
419	TGCCGAGTTCCCAAAACCTNGG	0.157555243	1	1	0	15
420	TGATTTTGTCAGTGCAGATNGG	0.084646512	1	0	4	63
421	GGCACAAAGCCCGGGAGCTNGG	0.067954487	1	0	4	72
422	ATGGACTGATCACAACCGGNGG	0.737378004	1	0	0	3
423	CCTGCCCCTATTGGGGAGCNGG	0.125831881	1	1	2	28
424	TGCCCCTTAAGTACCTGGCNGG	0.142842746	1	0	3	26
425	CTTCGCTCACCGCGAACAGNGG	0.697472793	1	0	0	3
426	GACCCGTCCGACCTCAAGGNGG	0.25878713	1	0	0	11
427	CGGTCATCTTCCATCGCCGNGG	0.514787034	1	0	1	2
428	CGTCCTGCCCGTAGCGCCTNGG	0.626403823	1	0	0	6
429	CGTCGCTGAACTGGTCCGCNGG	1	1	0	0	0
430	CCCCGCCGGTCCACAAACANGG	0.324501748	1	0	0	12
431	ACTCAGTGTAATGGGCGCCNGG	0.310079114	1	0	0	13
432	TACAGCATCCGGCGCCCTANGG	0.621262458	1	0	0	2
433	GCCTTGTCAGATCACCAGGNGG	0.167619654	1	0	2	18
434	AACTGCCGGTACTGGGGGTNGG	0.214681143	1	0	1	14
435	GGCGCGCACGTCATCCCAGNGG	0.334746947	1	0	1	10
436	TACGCGCTGGCCCACTCGCNGG	1	1	0	0	0
437	GCCTCGTGGAGCGCTACCANGG	0.411639853	1	0	0	9
438	ACGCGGGCTTCTACGAGATNGG	0.926998841	1	0	0	1
439	GGCGTTGGCGTCGTGCTGANGG	0.409089929	1	0	0	6
440	TCGGCCTGTCCCAGGTACANGG	0.165250635	1	0	1	24
441	CAGGAGACGCGGTTGCCGCNGG	0.110627405	3	3	1	24
442	GAAGTCGGCACGCTCCGTCNGG	0.261973972	2	1	3	4
443	TCTGTGGGTTTCCCGGAACNGG	0.145733739	1	0	1	28
444	CATATGATTATTCTGGATANGG	0.071119363	1	0	4	51
445	TTACATAGGACTAGGATCANGG	0.16282187	1	0	3	18
446	AGTAAAGTGTATTTCGCATNGG	0.497212302	1	0	0	18
447	TCATGACTAGAACCAGTAANGG	0.120079914	1	0	2	37
448	AGCACCGTGTAGGTGGGCTNGG	0.139520979	1	0	3	25
449	CCTCAGCGAGCGCGCCGACNGG	0.666666667	1	0	0	3
450	TCGGGACTCACGCCATACCNGG	0.481565135	1	0	0	6
451	TCGAGGCCAAGTCTACCGTNGG	0.470682256	1	0	0	6
452	GCTGCGCATTCATACCTCGNGG	0.817219322	1	0	0	3
453	AAGAGGTCGAATGTAGAAGNGG	0.153420298	1	0	0	28
454	TTGACTACGCCCAGAAAAANGG	0.207520433	1	0	0	17
455	TGCGCCGTGCTGAACCACCNGG	0.452043115	1	0	0	7
456	GGTCAATTCAATGTTGGGCNGG	0.217474218	1	0	0	20
457	TACCATAGGTGAACATGCGNGG	0.373489549	1	0	0	4
458	ACTTCCTGTACTGCACCGGNGG	0.261197318	1	0	2	11
459	AGTGATGAAAGGTCTAAGCNGG	0.198974278	1	0	1	30
460	AACGTACTACCCGACGGTCNGG	1	1	0	0	0
461	TTCTGTAACCACGGGACAGNGG	0.16884697	1	0	0	22
462	AACCCCAGTTAGTGACCGGNGG	0.547208841	1	0	0	3
463	CAAAACGACCGCACCCCCTNGG	0.967741935	1	0	0	1
464	CCGAAGCCAAGCAGATCGANGG	0.367146701	1	0	0	13
465	CATTCCCAAGGGACCCGGANGG	0.180240255	1	0	0	26
466	GACATCGATAGAGACATGGNGG	0.18839072	1	0	2	15
467	TCGGAGGGGAAAGCCCCATNGG	0.146283417	1	2	2	17
468	AAGACCTCCTCCAAAACCANGG	0.087347816	1	0	4	55
469	TGGACGAAGTAGTAGACCCNGG	0.472607296	1	0	0	6
470	CTGCATCACTGTCAAACCTNGG	0.197015683	1	0	2	38
471	AAGAGTGGAGATGTGCCCTNGG	0.094383261	1	0	3	53
472	TGCTTGGGCACAACCTAGGNGG	0.166895493	1	0	1	23
473	AGGTACTGGCGGAGGACATNGG	0.195579207	1	0	1	26
474	AGAGAATCCGTGGAGCATGNGG	0.140895118	1	0	2	31
475	AACCTGCACTTGGTCTGCGNGG	0.242746814	1	0	1	16
476	TGGATGACCTGTCCATAGANGG	0.198958063	1	0	2	29
477	CAGGCTGGAGACATCCGATNGG	0.413614442	1	0	0	21
478	AGCGCATCACTAGCTGCAANGG	0.226666375	1	0	0	13
479	CTCGAGCCGACCTCCTACANGG	0.531651087	1	0	0	9
480	AACCGCCCATTGCGGTACANGG	1	1	0	0	0
481	CGCTGACAGCGGACCAAGCNGG	0.274295869	1	0	0	8
482	CCGGGCTTGACCTCTACAANGG	0.523559915	1	0	0	8
483	CTTCCAAGCCTAGCAGGACNGG	0.055937984	1	0	4	60
484	TTCCCCGGCCTGACATGGGNGG	0.139385925	1	0	1	21
485	TCCATCAATCATATCTCACNGG	0.126924436	1	0	1	30
486	AGCAACACTAGCTAGAGATNGG	0.152030853	1	0	1	27
487	GTAGTCTGCCACCCGAGTCNGG	0.520100614	1	0	0	7
488	CGAACTGGTCGTTCAAGGTNGG	0.699456522	1	0	1	2
489	CCTGACATAGGGGGACTAGNGG	0.156146241	1	0	1	20
490	CTGGCTCCAGTGTGCGATANGG	0.581065865	1	0	0	14
491	CGTAATCATTTGGTACCACNGG	0.657668588	1	0	0	5
492	CCATATTACGGGTTGGGCTNGG	0.237011235	1	0	1	11
493	TATGGAGAAGGTGGCCCGANGG	0.167225327	1	0	1	21
494	CGATGACCTTCTGGCCGGGNGG	0.303739037	1	0	0	8
495	CTGCAGTAGGGCGTGAGAGNGG	0.087727594	1	0	1	48
496	TTGGCTGCCTGGACGACATNGG	0.199437754	1	0	1	36
497	CTGTCTCGAAAGAGCATCANGG	0.192419704	1	0	1	27
498	TCTTGGCGGTTTGGGCCGGNGG	0.294451697	1	0	0	16
499	GGCGTCGTTTAGGTGTAGANGG	0.890836448	1	0	0	1
500	TCTAATGCACTAGACGTAGNGG	0.457713294	1	0	0	13
501	CGAGAACGAGTTTTACCTGNGG	0.575186962	1	0	0	3
502	TGGACGCAAGAACTTCAAGNGG	0.235987936	1	0	0	17
503	GCCGCTCGTTGGAACTCCANGG	0.522843658	1	0	0	6
504	CATCTCGCTGAGATACGAANGG	0.630318224	1	0	0	6
505	ATCATTCAACGGTGGCCGANGG	0.559707278	1	0	1	4
506	GTCCCCCAACTACGACAAGNGG	0.389665984	1	0	0	9
507	AGGTCAATTCCCGGGTAAGNGG	0.261468232	1	0	1	11
508	TCCCCCATCCACGACAAATNGG	0.264838782	1	0	0	15
509	TCCATCTCGCTCAGGTACGNGG	0.363397204	1	0	0	9
510	GTTCGCTCTAAGAATGGGCNGG	0.343361477	1	0	1	8
511	GATAGCCTCATTTAGTGCCNGG	0.166933905	1	0	0	22
512	AAGCTTTGCATCGTCCCTANGG	0.212416699	1	0	1	16
513	TCCATCGGTCCACGAGCCANGG	0.489107813	1	0	0	4
514	CATCCGATCCCGAACATCCNGG	0.782513466	1	0	0	4
515	TGCTAAATCCTTGTAATCCNGG	0.159011771	1	0	1	39
516	TTACATAGATAGTATGACCNGG	0.127455485	1	0	1	28
517	GTTTATTTTACAGCCTACCNGG	0.138690018	1	0	4	26
518	TGAGTAGGAGATCATGTCGNGG	0.235972374	1	0	0	15
519	GGGCGGTCGATGTCATAGANGG	0.461910423	1	0	0	3
520	GCAGCCCTTCCTAAAAGTANGG	0.111199193	1	0	3	32
521	ATCCTGGACTACAGGGACTNGG	0.092563296	1	0	1	50
522	TTACATAAATCACACGGCTNGG	0.254364212	1	0	1	18
523	GCGAAGTCATCTCGGCCCTNGG	0.375221367	1	0	0	10
524	AAGCTGCACACGAAGCACTNGG	0.23335999	1	0	0	24
525	CGGGGAGTATATCAGCAAGNGG	0.273636894	1	0	1	6
526	AAGGTTAAGTCTATCTACGNGG	0.624033993	1	0	0	6
527	TACATGTCCGACGAGATGCNGG	0.445753992	1	0	0	6
528	CTCGTAGTCCGAGGACAGTNGG	0.455042588	1	0	2	2
529	ACACTCACGTGTAGGACTANGG	0.603808639	1	0	1	5
530	CTCCGAGTGACCCGGTCAANGG	0.446027187	1	0	0	5
531	GATAACTATAAAGTCGCTCNGG	0.743878769	1	0	0	6
532	CGCTTTGTACACACCGAGCNGG	0.388638076	1	0	0	7
533	GACTCATCGATGTACGGCANGG	0.679103318	1	0	1	4
534	ATCTACAGGATATCGGGCGNGG	0.457333821	1	0	0	8
535	ATCTTCACACCGAAGACGCNGG	0.541731949	1	0	1	3
536	CCCCGTCCAAAAAGCAGACNGG	0.132904671	1	0	2	21
537	TTCAGGCTCATATCTCGGCNGG	0.249879689	1	0	0	14
538	CGGACGTGATTGAGATGAANGG	0.28203186	1	0	0	9
539	CACATTTTCTCCTCCGCGTNGG	0.346564002	1	0	0	21
540	AGCATCCCTCTCGTACCTGNGG	0.224177314	1	0	1	17
541	AAAGAGGTGTCCAAAACGGNGG	0.25569431	1	0	0	21
542	TTGATGTGAGAAACCTCAGNGG	0.10866588	1	0	1	43
543	AATGAGAACAGCATCAGGCNGG	0.061664173	1	0	5	93
544	GAAAGTTAAGCGTGAAATTNGG	0.133549322	1	0	4	34
545	GTTGGCACATTTATCATCANGG	0.183106339	1	0	1	33
546	TCCTACCAATGCTTCAAAGNGG	0.015084433	1	0	7	413
547	TCTTAAAGCTGCAAAACGANGG	0.143847129	1	0	0	34
548	AGAAGGTTGCGGACGTGCANGG	0.300464184	1	0	1	15
549	ACGCGTCCGACCTCGCCATNGG	0.382999233	1	0	0	5
550	CTTCTTGCGTCTCACGAACNGG	0.800821355	1	0	0	6
551	AAGGACTACACCGAGGGATNGG	0.255397728	1	1	0	14
552	ATAGGCGTGTTGTGTAGACNGG	0.19650236	2	0	0	9
553	GCACCTTCACACACGTGCCNGG	0.108850107	1	0	2	35
554	GTTGAAGCCGTCAGGACAANGG	0.127606532	1	0	0	24
555	GACTACTTCCGAGCCCTGCNGG	0.289514812	1	0	1	14
556	GTCGGGTGAGATGCCATGCNGG	0.330837465	1	0	1	12
557	GCACGTGAGTGAAGACGTCNGG	0.321798859	1	0	0	11
558	CGTGGACAGCGGCGACATCNGG	0.357638876	1	0	0	6
559	ACGCGCATCCACTCCATGANGG	0.434410405	1	0	0	5
560	GCTCGCTCGTCATGGCCCANGG	0.386450335	1	0	0	9
561	GCGTACTCGTGGATGCGCANGG	0.525379284	1	0	0	2
562	AGCGCCTGCGAGTTGGACTNGG	0.418491243	1	0	0	5
563	TGCCGAGAGAAGCTCGTCGNGG	0.886733109	1	0	0	4
564	CTTGGTGCCCTTGTCATCANGG	0.122781525	1	0	3	35
565	GGCATTTCACGGGAGAAGCNGG	0.117979325	1	0	2	22
566	GAAATGGGTCTTATGACATNGG	0.130007008	1	0	4	40
567	CAATAGACAGTGTTCGTCGNGG	0.76072049	1	0	1	2
568	CATCTCTGCTGTGACTGCANGG	0.055952346	1	1	6	70
569	TTGATATCTGATCCAAGCTNGG	0.083071887	2	0	1	35
570	CGCACATTTCTGACACAGTNGG	0.142116054	1	1	0	20
571	ACCTGACATCCATTCACAANGG	0.153103551	1	1	3	35
572	GCCTATTAATCGTGAGAGCNGG	0.354294629	2	0	0	4
573	AGCCCTTCGAACATACACCNGG	0.499819576	1	0	0	7
574	CGAAGTGCTACTTTGGCATNGG	0.354390616	1	0	0	7
575	TCCATTACGTCAAGCGACCNGG	0.840207081	1	0	0	4
576	CTAGATATCGCATCACAATNGG	0.425444066	1	0	1	3
577	GTTAGAGACGCTATTCCGCNGG	0.732923186	1	0	0	3
578	GATGACTACTCCTCCGACGNGG	0.957406531	1	0	0	1
579	TCTCGTGAGTCTACCCGGANGG	0.885582396	1	0	0	2
580	GGCGACTTTAGGACTACCGNGG	0.852683269	1	0	0	1
581	CGTGGAGCCACATACCGGGNGG	0.969512827	1	0	0	2
582	AGCGTCTGGGCGACAACGGNGG	0.841584158	1	0	0	1
583	GAGCGGTGATTTTCGACATNGG	0.353095445	1	0	0	9
584	CCAACTTACTACATCAGGCNGG	0.472775526	1	0	0	9
585	GATCAAGAACGTTAGGGACNGG	0.275669997	1	0	4	7
586	TATATGGCTCGTCTGTGGCNGG	0.238057239	1	0	0	14
587	TCCACGCCAGGTACGAACCNGG	0.597463654	1	0	0	5
588	TCAATATATTGCCGCTGCANGG	0.35789248	1	0	0	10
589	ATTGGGAGCTGTCAACCATNGG	0.194878952	1	0	1	17
590	CCGATAGCTGTTGCATGGCNGG	0.27604184	1	0	0	11
591	CACGGAAGATTCGACCCTANGG	0.533495022	1	0	0	6
592	GGCTTTGGGGCCGAACGTGNGG	0.290091258	1	0	1	18
593	AGATCCTTACGGTCGATGCNGG	0.491489362	1	0	1	2
594	AGCCCAGCTAGGCTTCGGANGG	0.243174991	1	0	0	22
595	CCGAAGCTATCAATCATCCNGG	0.488403673	1	0	0	6
596	CTCCATGGTACAGAGCGGTNGG	0.159340138	1	0	0	23
597	TGGTCATGTGCCGAACAGGNGG	0.260670139	1	0	1	13
598	CTTTGGCGAAAGCTCGTACNGG	0.852259424	1	0	0	5
599	AATCAGTTCTTGGGACCCGNGG	0.254560455	1	0	0	11
600	GACTCCCGAAAAATTGACCNGG	0.508129441	1	0	0	7
601	TTGCCTAAACTGGCGTCCGNGG	0.541099324	1	0	0	8
602	GAGCGATGCAGCCTCAATCNGG	0.522042623	1	0	0	14
603	TAAAAAGGATGGAAGTGACNGG	0.038223238	1	0	7	101
604	CAATAGCAATGACAGAGCCNGG	0.059244463	1	0	2	66
605	TGTCCTATATTACAAACCANGG	0.200989369	1	0	2	28
606	TCCTCCCAGACAATAGCTGNGG	0.094840782	1	0	1	45
607	CATCTTGGTGGAATTGGAGNGG	0.094788585	1	0	2	59
608	CCCCCTAATTAGAAGAGCCNGG	0.220949962	1	0	0	17
609	CTTATTGTGTAACAGAACCNGG	0.157153857	1	0	1	24
610	GAGCAGGCTCTGATGTAGCNGG	0.099119717	1	0	2	38
611	AGATGTGGATAACCAACGGNGG	0.419807628	1	0	0	11
612	AGCGATGTTCAGATACTAGNGG	0.231227323	1	0	0	15
613	TATCCACCTGGGCTGCAATNGG	0.265356543	1	0	1	17
614	GGCGTAGGCCAGGTAATCGNGG	0.810311284	1	0	0	2
615	ACACTCATGATGACTCCGGNGG	0.221492072	1	0	1	16
616	AGAACCCATGAGTCGCCCTNGG	0.357282903	1	0	0	12
617	GCCGTGGTCTTTGCCAGCANGG	0.145212189	1	0	2	29
618	GCACCTTTGGTTTCAACCANGG	0.113091207	1	0	1	37
619	TACAAGGATTATTTCAACANGG	0.011462049	1	0	5	229
620	TCCACTGTGCTCGTGATAGNGG	0.309505609	1	0	1	14
621	TAGTAGATCGTGATACTCCNGG	0.59460822	1	0	0	4
622	TTTTCGAATGTTAACGGGCNGG	0.458494509	1	0	0	8
623	CCCGGCGGCCCTATGCCGGNGG	0.519990218	1	0	0	4
624	TTCCCTTACCGGACGGGTANGG	0.78863574	1	0	0	1
625	CCTCGAAGAAACGGGACACNGG	0.35947661	1	0	0	11
626	CTCCACCAAACGGGCGTACNGG	0.958980933	1	0	0	2
627	GTCTAACCGAGCCCTCAAGNGG	0.440895793	1	0	0	7
628	GATGTGTACTGCTTCGCCGNGG	0.575909566	1	0	0	4
629	GGCGTCGTAGCGGGATGAGNGG	0.766777009	1	0	0	2
630	AATGACCGCCCCCGTGCGCNGG	0.940553746	1	0	1	1
631	ATGGCTTCACCTGACGGTCNGG	0.816254417	1	0	0	4
632	GGTAGACCGTTCTCACGCCNGG	0.842375815	1	0	0	3
633	AATGCCGACAACGAAGGCGNGG	0.366550547	1	0	0	5
634	CCTCCGCATACCGCCATCANGG	0.802919708	1	0	0	2
635	CTCGCCGGGATTTCTGGCGNGG	0.600246002	1	0	1	3
636	CTTTGAGGACGGCTCGAGCNGG	0.853199498	1	0	1	4
637	ATAATCCAGTGCCCGTCCCNGG	0.306502731	1	0	1	9
638	CTATAAGCAGTAGCAATACNGG	0.233270553	1	0	2	17
639	GATTCCGAAAAGCTGCGCCNGG	0.559882739	1	0	0	8
640	CTATAGGATAATCCGACTGNGG	0.373583224	1	0	1	8
641	ATTACTAGAATACTGAGCCNGG	0.186458306	1	0	0	26
642	GTATTGCAATGATTGATACNGG	0.16957494	1	0	2	21
643	CTGTCAGGGCTCTCGCGGTNGG	0.466784623	1	0	1	6
644	TTGACGTGGACGCGCCCAGNGG	0.734338323	1	0	0	3
645	AGGTTCGCTGACAGCCTACNGG	0.308493599	1	0	0	15
646	CCACGCTCCCGAGTGTCGGNGG	0.680694643	1	0	0	7
647	GTCGATGCTGCTCGTGGACNGG	0.411097095	1	0	0	9
648	CTGCCTAAAAAAGATCCAANGG	0.149919471	1	0	1	35
649	TGGTACATGGAGTAGAAATNGG	0.057755352	1	0	3	69
650	AGTCTTATGTGTGGACATCNGG	0.10475714	1	0	1	45
651	TTCATTACATATGGAACATNGG	0.112360199	1	0	4	48
652	AATATTGCACGAAATGAACNGG	0.127013299	1	0	2	28
653	CAGTCCAGTCAATAGGGATNGG	0.381673821	1	0	0	18
654	CATATGGGTATTACAGGTANGG	0.170114457	1	0	1	28
655	CAAGTGAGTAGAGAAGATCNGG	0.109786821	1	0	2	34
656	TACAATCTCTTTGTCAAAANGG	0.087761087	1	0	4	74
657	TTCTAGTTGACACCAAAACNGG	0.180916555	1	0	2	37
658	GAGGAAAGGCTTCGACGGGNGG	0.224135133	1	0	1	23
659	GCGTCCCACAAAATAGAGANGG	0.229854777	1	0	1	14
660	ATGTCTAAAGAGGATGCCANGG	0.143572591	1	0	2	35
661	CAGACACTTGTCCTGAGGTNGG	0.10028797	1	0	0	45
662	TCGCGGCCCGGGCGCCTCANGG	0.53458371	1	0	0	11
663	CGCAGCATCTCTTCATAGGNGG	0.215762073	1	0	1	11
664	ACTACAAGCAGGCCACCATNGG	0.176417126	1	0	2	21
665	CCACTTATATCGTCCAATGNGG	0.515468765	1	0	1	4
666	GTGATCGACACAGTGCCCCNGG	0.262756338	1	0	3	10
667	TACTTCGAGCCCCTGTACCNGG	0.112167684	1	0	2	27
668	TTTTATAGCTTCTATAAGCNGG	0.086316078	1	0	6	66
669	ACAGCTTTACGTCCAACAANGG	0.219268517	1	0	0	14
670	AAGCCCATTGATGAAAACTNGG	0.087127491	1	0	1	54
671	ATGCCAGTTCTTCCCTGAANGG	0.066904602	1	0	2	50
672	GGAGTTCTGATATAACCTCNGG	0.172828133	1	0	3	24
673	TAAAAAACTAGATCCAGGTNGG	0.061317812	1	0	5	79
674	TCCATATTGTAGGGAAGCTNGG	0.148069763	1	0	1	34
675	CTGTATGCCAGGTACAAACNGG	0.144038508	1	0	5	34
676	CTGATTCAGGTGGCCAGCANGG	0.162457915	1	0	1	38
677	CCCCATAGCCCTGAGATCGNGG	0.205902119	1	0	0	23
678	TTAAAAGGCAAAGCCAAATNGG	0.04485117	1	1	8	125
679	CAGGAATGCTAGATTTAAANGG	0.064775976	2	0	3	67
680	TTCTTTTGCCAGCGTGTCCNGG	0.142169658	1	0	1	51
681	TTTACAAACAAGCAATAGTNGG	0.057744344	1	0	3	76
682	GAGAACTGAAAGAACTCTANGG	0.051316737	1	1	2	100
683	AGTAGCCATGGGGAAGATCNGG	0.125930418	1	0	0	41
684	CTCATCATACTCATCCATGNGG	0.04907361	1	2	5	98
685	AGTCAGCGCGACATGCAGANGG	0.445464353	1	0	0	6
686	GTGATAGCGCCATAGTAAGNGG	0.844615079	1	0	0	3
687	GGGAGTATACATCACCCAGNGG	0.13408421	1	0	1	23
688	ATAACGCTGCACTTGCAGCNGG	0.26601595	1	0	0	9
689	CATATTAAGCGACTCAGAANGG	0.2075069	1	0	2	23
690	ACCGCGACCTATCCATCCGNGG	0.963855422	1	0	0	1
691	TTGGTAGGCATTGTAGTCCNGG	0.282690809	2	0	0	12
692	AGCCCACTGACTTACCGCCNGG	0.354545675	1	1	0	17
693	GTCCGATGCCTGGTGACGCNGG	0.354848753	1	0	0	11
694	CCCTGATACGTCCGACGTCNGG	1	1	0	0	0
695	CGGGCCCGTTGCATCCGCTNGG	0.476290715	1	0	0	5
696	ACGCCCTCGTGCGCAGGCGNGG	0.361243114	1	0	1	7
697	TCGGCTTCCGCGGGACAGANGG	0.425041888	1	0	0	9
698	TATGACCGGACATCCCAGGNGG	0.204582434	1	0	1	14
699	GTGTGGAACGAGTATGCCGNGG	0.536376606	1	0	0	6
700	TTTATGATCCGCTTGATAGNGG	0.264059929	1	0	0	11
701	CCATTCGGGTGGCACACAGNGG	0.171019995	1	0	0	25
702	CCATCACATTCGTCAGATCNGG	0.326437192	1	0	0	12
703	ATTCCATGCTAACGGACCCNGG	0.332349955	1	0	0	13
704	ACTGATGCAATGGTGGACCNGG	0.266556043	1	0	3	20
705	CTTCCTATATCAGTCCAATNGG	0.380824647	1	0	1	12
706	ATCTTCAATCAACTGGCCGNGG	0.366316167	1	0	0	8
707	TGAGCACCATCTACAGTACNGG	0.266871682	1	0	0	21
708	GGCGGATGAACTGGGACCTNGG	0.157380928	1	0	2	23
709	TATGCTATAGCCACTGCCCNGG	0.086510005	1	0	6	33
710	AGCGTCATGTGGAAATACANGG	0.117460838	1	0	1	37
711	CCTACCTATGATCATGAAGNGG	0.155512123	1	0	1	23
712	CAGACAACGTAAATGTAGCNGG	0.158885498	1	0	0	24
713	CGAGTTCTACAACACGGTGNGG	0.565802853	1	0	0	6
714	ATCTGACCCAAGAAACTAANGG	0.088654517	1	1	1	47
715	AGGGGTAGGTTCAAGGTGGNGG	0.086308974	1	1	3	50
716	GCACGTCGTAACCGCAGACNGG	0.550974513	1	0	1	1
717	GCTCATCGCAGAGCTAAAGNGG	0.209494644	1	1	0	17
718	TCGGCGATGTACCAGGTCANGG	0.541459173	1	0	0	6
719	TCTGAACTGCACCGAACATNGG	0.353214446	1	0	0	12
720	CAGAGTGTTAGAGACGGTCNGG	0.431251619	1	0	1	13
721	ATTAAACTGAATAGAACTANGG	0.070874932	1	0	2	72
722	AAAGAGCCGATATTCCATCNGG	0.272049263	1	0	0	14
723	GATGTCGGGTCACCCCCGANGG	0.47344613	1	0	0	7
724	CCTCCTTGGACGTGTACGANGG	0.748016338	1	0	0	5
725	TGTCCACACGTTGAGGTACNGG	0.366996006	1	0	0	7
726	TCCGGTGGCAGAAAGCGACNGG	0.357200674	1	0	1	7
727	ATTCGCCTGAAGACCCCCGNGG	0.500087677	1	0	0	7
728	TTCAACACTGCCCTCCGGGNGG	0.289337202	1	0	1	11
729	GTCAGCAATGATGACCGCCNGG	0.279785869	1	0	1	11
730	ATATGCCGGACAGTCACTCNGG	0.346280372	1	0	0	9
731	CAGAGCGTAATGGCGATGANGG	0.354435712	1	0	0	11
732	CCTGGTCGGAAACGACGCTNGG	0.990224033	1	0	0	1
733	AATCAGGCTATAGAAGACTNGG	0.11232798	1	0	2	41
734	AAGAAGGAGGTTCCCGCTGNGG	0.122892198	1	0	2	31
735	AGCCCATACTATGGTAGCANGG	0.300980443	1	0	1	9
736	AGACACATGAAAATCCCAANGG	0.065391576	1	0	6	83
737	CGCAGATTTCGGCGGGCATNGG	0.423742884	1	0	0	8
738	GAAGGAGAGCGTGTAGAGCNGG	0.096999755	1	1	6	54
739	GGCATGATTGCCAACTCCGNGG	0.134135726	1	0	1	24
740	CAGTGCGTGTCATAGCCTGNGG	0.312480619	1	0	1	17
741	TGCACGTGAGCTCGCCCATNGG	0.464756707	1	0	0	5
742	TTGTTGGACGCAGACGTGANGG	0.237729697	1	0	0	11
743	GCATAAATTGCCACTACCANGG	0.231725879	2	0	0	10
744	CTGCATTAACAGCCCAAAANGG	0.102886793	2	0	0	48
745	CTAAAGTCCCCAGCCAATCNGG	0.297400916	1	1	2	33
746	TACTGTATAAAAAACCAGCNGG	0.071087157	2	0	8	51
747	TTGATGTTCCTAGGTAGCGNGG	0.200896148	2	0	0	13
748	CCTACCGATGTGCTCCCGCNGG	0.563013684	1	0	1	5
749	CTAGGGGGTGTCAACGAGCNGG	0.319474127	1	0	1	7
750	GGATATGCCTCCCGCCCGANGG	0.448979928	1	0	1	3
751	ACGTAGTCCCCTTCTCGGGNGG	0.210740355	1	0	1	7
752	ACCAGCTGATCAAACGTCGNGG	0.711340206	1	0	0	2
753	CTAAACATGACAGGAACTGNGG	0.112658434	1	0	1	46
754	GGGTAGCTCACAACGGTGCNGG	0.574982382	1	0	0	6
755	GCTTTCCCGGGGTCCAAATNGG	0.211627	1	0	2	21
756	GGCACCCACGTCAACGAGTNGG	0.995807128	1	0	0	4
757	GAGTGGGACCTGAACGCGCNGG	0.544649224	1	0	0	7
758	CCCCCGGACCTCAAATCCCNGG	0.130561573	1	0	0	28
759	TTTCACGTACTGGTCGCCCNGG	0.634883721	1	0	0	4
760	AAGACCGTTGGTTCTGACGNGG	0.350469	1	0	1	7
761	CGTTTCTTGCAAGAATGGGNGG	0.105945481	1	0	3	26
762	GCAACAGCGTTATTGCAACNGG	0.217439497	1	0	1	18
763	AACTCATCACAATTCCGAANGG	0.232762222	1	0	1	18
764	GGCTCACGTAAAGTCCTGCNGG	0.202865879	1	0	1	10
765	ACATGCGGATTATTCCCCCNGG	0.368887944	1	0	0	11
766	ATCGTAGCTCGGTCAGCAANGG	0.47841333	1	0	0	4
767	GAAGTTAGTATCACGTACCNGG	0.642452047	1	0	0	5
768	ACATTGTTCGCAAACGGTANGG	0.22931169	1	0	1	10
769	GCGAGGCAAGTCGTACCTGNGG	0.462897857	1	0	2	6
770	GACGGGCTCTCTCTCCGGTNGG	0.318191887	1	0	1	12
771	GTGCAATCGTGGAATACCANGG	0.254666243	2	1	0	9
772	CGTGTTCCCTTACAACCACNGG	0.255594156	2	0	1	11
773	GCGCCCTTCTCGTCGCGCANGG	0.226962926	3	0	1	3
774	GCTACCGCGCCGACACCCTNGG	0.426439232	1	1	0	4
775	GTAGCGCTCGTGCCGCACCNGG	0.465046147	1	0	2	3
776	GAGTATCGGGCTAGTCTGCNGG	0.266597044	2	0	0	7
777	TATCCCTCGCCGTCTGCCANGG	0.31647557	1	0	0	11
778	ACGGCTTGCCTGTCCGGTANGG	0.493785928	1	0	0	3
779	TTGAAGGCCCGGTTCACCTNGG	0.387055166	1	0	0	10
780	TTCAATGGCCTTCAGCGTANGG	0.318140424	1	0	1	10
781	ACCAGACGGTCGCCGACCTNGG	0.643884045	1	0	0	3
782	GTTGAAGTTGGAGTTCGCGNGG	0.365123739	1	0	0	8
783	TCCGGGGACCATCTACAGTNGG	0.462178564	1	0	0	8
784	ATATCTACGGACTTCAGAANGG	0.181175056	1	0	2	17
785	CGTGATGGTTTGCATGGGGNGG	0.192809849	1	0	1	22
786	ACCAGTTCAATGCTCTGAANGG	0.141805813	1	0	0	33
787	TGGAGAGTGCCTATTGCATNGG	0.231701055	1	0	0	28
788	CGTGGCTGTCAAACCGCCGNGG	0.346391223	1	0	0	9
789	GTAGATAACATATCAACAANGG	0.076999537	1	0	5	45
790	CTCTGCTATGCACGGAAAGNGG	0.3305034	1	0	0	17
791	TTCATATCGACACTGACTCNGG	0.296581914	1	1	0	12
792	GTACAGCCGGGACGCTCGANGG	0.990396927	1	0	0	1
793	AAGAGTTCGGCGCAGTTCCNGG	0.304288334	1	0	1	11
794	CGCGCACGGCGATTCGCACNGG	0.421332624	2	0	1	4
795	GTAGCGCTCGTGCCGCGTCNGG	0.420867126	1	0	1	4
796	CGGCGCCAGTCGGTGCGAGNGG	0.551927139	1	0	0	9
797	TTCTTTTCTTCCAGGTAAANGG	0.020847366	1	3	24	212
798	GATCCATTGATGGAAACTGNGG	0.011584037	2	0	18	491
799	CTACTGTGCTTATAGTTGANGG	0.092011523	1	0	0	42
800	CGTGGACATTGTGGATATANGG	0.198268693	1	0	0	21
801	GTAGCTCCTCTACATTACANGG	0.167741169	1	0	2	25
802	AAGTAAAAATCACTAAGTCNGG	0.067363574	1	0	5	107
803	GACACTTGGAGCAATCCACNGG	0.191477135	1	0	1	31
804	GTTCCATTGGAAAAGGCGCNGG	0.384329433	1	0	0	10
805	TGGCATGGATGATCAAAGCNGG	0.144194304	1	0	1	38
806	TTCTCGCAGTATTCCCGGCNGG	0.51262904	1	0	0	3
807	AAGGGCACCTTACCACAACNGG	0.200094439	1	0	0	22
808	GGTGCGCTCGACACGAGCCNGG	0.592652864	1	0	0	4
809	CGGCCACACAGCGCTCCTGNGG	0.096917167	1	0	2	55
810	CATTGCAACAGCCAGAACGNGG	0.315547229	1	0	0	14
811	CCTTAAATACTGGTCAATGNGG	0.174805916	1	0	2	27
812	CTGTGAAGGCCGTGCAACANGG	0.305319298	1	0	0	24
813	AAGTGGAGCGGACACGAACNGG	0.640852363	1	0	0	8
814	CCGAACAAAGTAGCAGTGCNGG	0.341628706	1	0	2	8
815	GGTGGTCAGATCGTGGGCCNGG	0.169156656	1	0	3	33
816	AGTAACGACGTGGAGCTGANGG	0.688472583	1	0	0	5
817	AAGAGGAGCTCTTTAGACANGG	0.0779898	1	0	4	77
818	TGAGTGGATTTACAAATGCNGG	0.08147899	1	0	4	52
819	GGGCTGTAACTATCGATAANGG	0.559905774	1	0	1	6
820	TGTAACAAATAAGAACTGCNGG	0.106639995	1	0	2	47
821	TGTGGTTTCCAAGCCTCGANGG	0.266882493	1	0	1	24
822	CGCAGCCAGCGTTATGAGGNGG	0.353155358	1	0	0	6
823	GCGCTGTATCGGATGGCAANGG	0.795874883	1	0	1	1
824	GAATTACCGTTGGTGACATNGG	0.234467013	1	0	1	22
825	TCACGAATAGGTACGATAANGG	0.739644971	1	0	0	1
826	CGGTTGATAGCTCGGCGCCNGG	1	1	0	0	0
827	TTATAAGGCTGCCATGCGGNGG	0.345303238	1	0	0	9
828	CGGATGACCGAGTAGCGCANGG	0.679790245	1	0	0	5
829	GCTGTACCGAGTTTGACGTNGG	0.530906449	1	0	0	4
830	GAACCATGTGCGGGTCCCCNGG	0.403998814	1	0	0	10
831	AAACTCGGGCAGAACGGTCNGG	0.985099338	1	0	0	4
832	GGCCTTGGTATTACTGCCGNGG	0.330366736	1	0	1	7
833	GAACTTCCTTCGATGCAAGNGG	0.380722791	1	0	0	8
834	CGCACGCCTCACCTTAAAGNGG	0.321890862	1	0	0	9
835	GTCCCTCCCGTAGGACGTCNGG	0.628035273	1	0	0	7
836	GATGTTTGCAATGACCGAGNGG	0.482148841	1	0	0	11
837	GACACGCCGTGTGAAAATGNGG	0.360508536	1	0	0	8
838	GCTGCATAATTCCCGTACANGG	0.571876398	1	0	0	6
839	GACAAGGTTCGGATACCCANGG	0.308987533	1	0	1	8
840	GCGAATGGTACTGTCCATCNGG	0.485393824	1	0	0	3
841	TTCTCTGAGATGTTTTGATNGG	0.05242979	1	0	5	102
842	CAACTTCCGGGTATGAGATNGG	0.195018019	1	0	2	13
843	GAACCCCCCTGACTACCGANGG	0.322563327	1	0	0	8
844	CTTCATGCAGCTCTGCCCTNGG	0.05899348	1	2	6	79
845	TCCCATGAGCCACGTTGCCNGG	0.062024897	2	1	5	90
846	TCCAAGGACGGTACCTGCCNGG	0.19827602	1	0	0	15
847	TTTGATTATATACTATGTANGG	0.026793367	1	1	10	160
848	TATGGATGAAAGCAATCTGNGG	0.076059207	1	0	2	47
849	CTGTTTCTGACTGGAACGTNGG	0.160706149	1	0	1	43
850	TGAGCTGCCTAAGAAATCANGG	0.099219451	1	0	2	45
851	GTCTACCTGTCTTGCTTTANGG	0.117090657	1	0	4	37
852	ACCTCTTGCCGGTGATAAGNGG	0.203063378	1	0	0	15
853	CCGTGATAGCGCTGCCGCANGG	0.481691369	1	0	0	3
854	GGTTAACTGACCAAACCCCNGG	0.23637319	1	0	1	14
855	CCAGTGAAGACATATCCCANGG	0.114180045	1	0	2	43
856	CACTGGTGAACGGTCTCCANGG	0.230152224	1	0	0	15
857	GATCTTAGAGTATGCAATCNGG	0.321647551	1	0	1	10
858	TTTCCGGCTAGCACGTACCNGG	0.927710843	1	0	0	1
859	CTCCCTTCGCAAAGTGCCCNGG	0.199989928	1	0	1	18
860	TCAGAGAATACGTCCTCAANGG	0.159879944	1	0	2	17
861	TTCCCGGGCCGTGTGGAATNGG	0.268129856	1	0	1	12
862	ACACAGTCACCAATCTAGCNGG	0.253136967	1	0	0	25
863	GGGTGGGACCTCTAATAGCNGG	0.195915536	1	0	1	15
864	TTTGTACTAACAGGTAGAGNGG	0.172468271	1	0	0	34
865	CGTGTTTCGACACGGGGCTNGG	0.664748201	1	0	0	2
866	TCGACCGGACACTGGCCATNGG	0.260966661	1	0	0	11
867	GCCCCGCATCATTTTAAGCNGG	0.314910124	1	0	0	10
868	GTTCATTCGCCACGGAGACNGG	0.479573599	1	0	0	6
869	AAACCGTATCACCCAAAACNGG	0.244953572	1	0	0	20
870	TTCAAGGGGCTTTCGAAAGNGG	0.30879664	1	0	1	23
871	AAGCCGGACCCTACAAAGTNGG	0.469242977	1	0	0	3
872	ACTTTCAGGTGTTTCGGCANGG	0.33119052	1	0	2	22
873	CCAAATCCTTGTGGCCATGNGG	0.127479831	1	0	0	48
874	TGGAGCAGCATTATGAACTNGG	0.122601666	1	0	3	31
875	CTCAAGTTCTTGAAAACGANGG	0.125635147	1	0	1	32
876	CTTTCAGGATTACATGGCCNGG	0.138325143	1	0	1	36
877	CGGTACTCCGGACTCAGGANGG	0.384487791	1	0	1	4
878	ACGGACTTTGACCGCACGCNGG	0.916809515	1	0	0	3
879	CTCGGGAAACAGCCCGGCANGG	0.176080134	1	0	1	27
880	ATCGGGGACAGCTGCGCATNGG	0.665281187	1	0	0	6
881	AACTTCACGGGACTGTCGCNGG	0.60148117	1	0	0	3
882	GTCCGCATCGTCGGCGGGANGG	0.891089109	1	0	0	1
883	AGCTTGCTGAATTCACGATNGG	0.403341219	1	0	2	9
884	GCGCCCACACGAAATGGGANGG	0.566241975	1	0	0	4
885	CGTGTGGATCTCATCGACCNGG	0.354950623	2	0	0	10
886	GGTCGAGTTACACAAGTCCNGG	0.321451811	2	0	0	6
887	ACTCTACTTCTCGTACCCGNGG	0.319494923	1	0	1	7
888	GCAACGGTAGTGAGTGAACNGG	0.362342131	1	0	0	9
889	ACCATCGGGCACTAAGCCGNGG	0.584031644	1	0	0	4
890	GTGGGATTCCGGCAGCCGTNGG	0.331022012	1	0	2	10
891	TGGGTTGCACGGAGACGGCNGG	0.524105119	1	0	2	5
892	CATCCTTAATGTCCAGTCANGG	0.176630783	1	0	3	32
893	TATTGGAAATAAACAGCGANGG	0.126473185	1	0	1	39
894	CAGAAGATTTGTGTAATGANGG	0.062694899	1	0	4	64
895	AAACTTCAGGGTTAGCCTCNGG	0.094844932	1	0	4	31
896	TCCCTGATTGTTCCACCACNGG	0.133554867	1	0	3	25
897	GAACAGCCTTCTGGTGAGCNGG	0.124152265	1	0	5	32
898	CTTTGAGTGAGCTTGAGTCNGG	0.128830125	1	0	3	34
899	CAAAGGCTGTTCTCCGGAGNGG	0.221534945	1	0	2	22
900	CTTCAGGTGAACACCTCTCNGG	0.136929753	1	0	0	31
901	CTTCAGTTCAGCAACTTCCNGG	0.088389776	1	0	2	48
902	GTGCATCGGATGTTCTACGNGG	0.850029763	1	0	0	3
903	GACGACTCGGGCCGATGGGNGG	0.589741387	1	0	0	6
904	AGATCTACGACCTGTGGACNGG	0.585297478	1	0	0	4
905	GCCCATACCGTGTACACATNGG	0.442591025	1	1	0	5
906	TCATAAGCGATGTACTGGCNGG	0.31651196	1	0	0	9
907	CCGACAAGCCTCATAGTACNGG	1	1	0	0	1
908	CCAATGACCTTACCCGGCTNGG	0.458778009	1	0	0	9
909	TGACAAACCTCGGCAGAGTNGG	0.329617925	1	0	0	18
910	TGGGTAGGGGTTTACCGAANGG	0.219656229	1	0	0	16
911	CCTTATGTTACAGATCACGNGG	0.191162347	2	0	1	16
912	AAGCGGACACCCTGCAACCNGG	0.29632886	1	0	2	11
913	GCATGGTCTCCACGCCCATNGG	0.264366555	1	0	0	23
914	GCACCCCTGAACGTAGCTGNGG	0.235189609	1	0	0	15
915	GGGACCTAACTCCTATGCANGG	0.472245712	1	0	0	10
916	CATCCAGTTCACCTCGGTANGG	0.920021418	1	0	0	4
917	CGGCCGTGCTGGTCAACCANGG	0.588276977	1	0	2	7
918	ATAAAGCTCCCTGTACGTGNGG	0.195831085	1	0	0	21
919	AACGATGCCTCCTACGTCGNGG	0.714285714	1	0	0	1
920	ACTCATCCATGACGCCCACNGG	0.328292901	1	0	2	8
921	CTTAAGTTCTGAAACGCCGNGG	0.744084352	1	0	0	4
922	GATGCCTACGGCAGTGAACNGG	0.484053615	1	0	0	8
923	ACCAGACCAACCCTATGAANGG	0.200177462	1	0	4	16
924	TTTCCGAGAGCCTAAACAANGG	0.197213027	1	0	0	20
925	TATACGAAGGTTTCCAGAGNGG	0.186971483	1	1	1	13
926	GGTCTCGTGGCGTACCAGANGG	0.484306645	1	0	0	7
927	TGGCTTCAGTATTATACCCNGG	0.237059101	1	0	0	25
928	CATTATATGCCACTCTAGGNGG	0.27057599	1	0	1	21
929	AACAGTGATGATGTGCCGCNGG	0.457371958	1	0	0	14
930	GGAACTCGGACCAGGTCGGNGG	0.342273314	1	0	0	12
931	TTTCTCACGGATGCCGCATNGG	0.534052016	1	0	0	7
932	TCAACACTGGTAATCAGATNGG	0.128262045	1	0	1	46
933	TAGGATTTCCCTGGTCCCANGG	0.117951995	1	1	0	37
934	TCCAGGTATTCTTTCACACNGG	0.153924895	1	0	3	38
935	ATTTGATAGCTGGAATGACNGG	0.096508228	1	0	4	38
936	GTTCTACTGGCCGACCTAANGG	0.598828744	1	0	0	5
937	AGATGGCTATCTTACAAACNGG	0.189392416	1	0	1	33
938	TAACCTTTATGCAAGAGACNGG	0.080404782	1	0	1	46
939	CGGCATCTTTGCTCAGAATNGG	0.131634578	1	0	0	28
940	ACTTCAACATAGTTACCTCNGG	0.159485301	1	0	3	25
941	ATCATCAAAGGGGTCCATANGG	0.158532159	1	1	0	30
942	GTTTCACAAGCGGCACGACNGG	0.581006696	1	0	0	4
943	GATGTAGCGGATAGCCCCANGG	0.408272081	1	0	0	6
944	TAGAGCGGGACCACCACCANGG	0.36084764	1	0	0	9
945	CCGGGCATCATCATAGTAGNGG	0.464698925	1	0	0	6
946	GGCGATCTGTGATTGGGTCNGG	0.348722038	1	0	0	10
947	GACTCACTTAACCAGCGATNGG	0.483007679	1	0	2	8
948	AAGACGTTGGCTACACGGCNGG	0.585890259	1	0	0	4
949	AAGTTATGTACTGGACTACNGG	0.307834586	1	0	0	10
950	AATGACTATGAAGTACCGGNGG	0.370634083	1	0	0	10
951	AATCCATCCTGAGTCCGACNGG	0.463291528	1	0	0	12
952	CACACGATCCCCACGCTGCNGG	0.192448842	2	0	0	13
953	GTGCTCACTTATGGAACCTNGG	0.273983392	1	0	1	22
954	AGCAACATCCGGTAAACAANGG	0.210355908	1	1	0	18
955	CAGAACTGCGTCACTGTAGNGG	0.245116346	1	0	0	17
956	ACCGTTTCTGTCTGGCCATNGG	0.168987256	1	0	1	22
957	AAACTTGGCCGGCACTTCCNGG	0.171573981	2	0	1	18
958	ATCTACAGAACTGCCTCGCNGG	0.321842172	1	0	0	17
959	GAACATTCCTACTCGAGCCNGG	0.192447913	2	0	2	18
960	CTGCCATCTACTTCACTAGNGG	0.217307427	2	0	0	19
961	AACTATGAATCCATGAAACNGG	0.069269342	1	0	5	189
962	TGAAACAGGACTTCAAACTNGG	0.071620505	1	0	7	63
963	CTTATCAGTCCATTGGTCCNGG	0.240708781	1	0	1	18
964	CGATGGAGTTTTGAGGAACNGG	0.146583905	1	0	2	21
965	GGATATCCACTTGTTCCACNGG	0.155685706	1	0	1	25
966	AGCCATAAATCGCTGTAACNGG	0.263142312	1	0	1	15
967	ATGTAGCTTGCATACGAACNGG	0.519550368	1	0	0	5
968	TACAATGGACTCCACCGCTNGG	0.256196919	1	0	1	10
969	GACCTTAAGACAAAACTCCNGG	0.12447691	1	0	2	35
970	TGGGTTCACCCTCTGCGGANGG	0.214621836	1	1	1	15
971	CCGGAATCATCACAGTCCCNGG	0.177950361	1	1	0	19
972	GAGAGCCCCAATTCACCGGNGG	0.213446729	2	0	0	11
973	TTTACCAGCGGAACCACCGNGG	0.254076082	1	1	0	8
974	CTGCTCTGGTACCTTCCGCNGG	0.121201086	2	0	1	37
975	TCTGGAACACGACTGACACNGG	0.204278573	1	1	1	22
976	GGGGATCTGGACGTCCCGCNGG	0.358708468	1	0	2	10
977	CAGACAACAAGGTCCACATNGG	0.16752249	1	0	4	33
978	CTGTTAGCCAAGTGCAAGGNGG	0.130695837	1	0	5	39
979	GGAGCACCGGAATGCCCAANGG	0.236842984	1	0	0	18
980	GTTTGCGCCCCAGAGAGCANGG	0.183054355	1	0	1	32
981	GCGCGGAGCGGCTGACCTCNGG	0.39111064	1	0	0	10
982	TGTACCGAAGGAATGGGCCNGG	0.327047834	1	0	0	11
983	AGCAATGTTCTCCGAAAACNGG	0.263793965	1	0	0	19
984	GGGATCATAGGCATGTAGANGG	0.116267105	1	0	3	26
985	TTAATTGGGGGGGACTGGCNGG	0.143793252	1	0	2	25
986	CGGGACCACTAAAGCCCTGNGG	0.332983403	1	0	0	10
987	CTCGGTGACCGACCCCGAGNGG	0.458008445	1	1	0	7
988	GGCACAACGGGGTTACCTANGG	0.616013401	1	0	0	4
989	ATACGCTGTCATGCTACACNGG	0.634467778	1	0	0	5
990	CCATATACGGACTTCAACCNGG	0.689337423	1	0	1	2
991	CAGGTAGTCGGTGAGATCGNGG	0.365802607	1	0	0	12
992	GCGCGCACAGGCATCGTGCNGG	0.375381326	1	0	0	11
993	TCACCGGTGGTCCTGCCGGNGG	0.333878431	1	0	0	8
994	TGGACGGGAACACGGCCCTNGG	0.219042296	1	0	1	18
995	CGCCGGGGATGACGCCCCTNGG	0.356461221	1	0	0	6
996	GCCTCACCAGTAGTAACGANGG	0.427808641	1	0	0	13
997	CTACCAGTTGTGCGTCCAGNGG	0.416079268	1	0	0	8
998	ATGTATGTGGCTATCCAGGNGG	0.119877942	1	0	2	34
999	TCCCCCAACTCACTAGATCNGG	0.345819242	1	0	1	20
1000	TGTCTGGGACGTCCCACAANGG	0.535726523	1	0	2	7
1001	CGTGATGGACTCCGGTGACNGG	0.080095984	2	4	10	7
1002	AACCGCGAGAAGATGACCCNGG	0.296719111	1	0	0	11
1003	CTTCCCAGGGCGTGATGGTNGG	0.062424857	1	0	2	53
1004	CTGGGGCGCCCCACGATGGNGG	0.101206099	1	4	10	26
1005	CGCATCCTCCTCACCGGAANGG	0.311117574	1	0	0	13
1006	CCTCATGCCATTCTACGCCNGG	0.357756213	1	0	1	8
1007	ATGCCTCAGGACGGACCACNGG	0.155387743	1	1	2	25
1008	TATCCTATCGAGCATGGAGNGG	0.340171334	1	0	0	6
1009	ATAGGGCGTCCTCGACACCNGG	0.91503268	1	0	0	1
1010	AGCGTAGCCCTCATAGATGNGG	0.170918142	1	0	1	12
1011	GTGATGATACCATGCTCGANGG	0.08839527	1	0	8	24
1012	TGGGCTTCATCACCTACGTNGG	0.200546046	1	0	1	22
1013	TTCTCATAGGGAGTTATGGNGG	0.234876735	1	0	2	24
1014	GTTTACCTGGTGCCGCGGGNGG	0.359565436	1	0	2	7
1015	GGGCGTAGCCCTCGTAGATNGG	0.065702993	1	3	10	17
1016	GTGCGCCCAGAGGCGTAGANGG	0.11561031	2	1	6	14
1017	AACGAGCTGCGCGTGGCCCNGG	0.106887785	1	1	3	18
1018	CGTCCCCTGCAGGGCGTCANGG	0.297293824	1	0	1	24
1019	CGTGTTTCCTTCCATCGTCNGG	0.24775397	1	0	0	12
1020	CGAGGGCGGCCCACAATGGNGG	0.279323843	1	0	0	14
1021	CCAGAAAGACAGCTATGTGNGG	0.049424657	1	0	4	84
1022	TCACCTGTCGTGCGGCCAGNGG	0.360960852	1	0	0	11
1023	TCGTCCTGGATTCAGGTGANGG	0.137712879	1	0	1	33
1024	TTGGCTGGCCGTGACCTCANGG	0.109094208	1	0	1	42
1025	CACTAGGCATGGAGTCCGCNGG	0.228042473	1	0	1	17
1026	CATCTACGCGGGTCACTCGNGG	0.53354278	1	0	0	4
1027	CACCCTGTCGCGCTACCTGNGG	0.318783259	1	0	0	11
1028	AACCCTGACCTCTTGCAGCNGG	0.076517433	1	0	2	56
1029	CATCCGGCCAGTTTCAGCGNGG	0.610102344	1	0	0	3
1030	AAAACGCTGCGGACACGCCNGG	0.773629446	1	0	0	6
1031	CGTGTTCCGAGGGAGAATANGG	0.388415052	1	0	0	7
1032	CTGGGCTGATTTTGGACAGNGG	0.0767055	1	0	2	69
1033	TCGTGGACTGGAATTGCAGNGG	0.293171842	1	0	0	19
1034	ATGGCTATGTCCTTCAACANGG	0.178868588	1	0	1	36
1035	TAATAAAGTCTCCAGCAAGNGG	0.068613707	1	0	2	43
1036	GCACTCCCAGTCCTCGACTNGG	0.391611	1	0	1	10
1037	CACGTGCCTCGGGATGGAGNGG	0.09739217	1	0	0	41
1038	TTCATCTCCATGCAGTGCCNGG	0.076371322	1	0	4	54
1039	ACGGCTACGTTCTGCAGCANGG	0.362934439	1	0	1	7
1040	TGCCAGCTTTGCAAACGGGNGG	0.148807326	1	0	1	24
1041	AGGGATGGCCCGGCGAAGCNGG	0.565010979	1	0	0	13
1042	CTCGTATGGCGGACCCACANGG	0.773613239	1	0	0	3
1043	CACAAGATCTCAACAACGGNGG	0.516554489	1	0	1	10
1044	ACAAACGTTCATCTCAAGCNGG	0.308984113	1	0	0	14
1045	CGATGATGCCATGTCGCAGNGG	0.451212321	1	0	0	6
1046	GGGACGTCACGTGCATGGCNGG	0.282385469	1	0	2	14
1047	TGGTGAACCCGCTGAAGCANGG	0.277875809	1	0	0	13
1048	TTGCGGGTGTCGCCAGCGTNGG	0.565805958	1	0	0	6
1049	ACTGCAAGTGCGGCTACGCNGG	0.827849713	1	0	0	4
1050	GGCTTCATCTTGAGCTGAGNGG	0.087023028	1	0	5	35
1051	GTGAACTACCTACCGTGCANGG	0.370026694	1	0	0	13
1052	ACGCCTACGGGCATAGCTGNGG	0.587097021	1	0	0	5
1053	TTAGCTACCCCATCGAGCGNGG	0.652419389	1	0	0	2
1054	GTGTCTCCGTGATGATCACNGG	0.185414174	1	0	0	17
1055	AACTCCAGCGTCTTGCCGCNGG	0.424264804	1	0	0	9
1056	ACGCCCACGGTCGTGTCAGNGG	1	1	0	0	1
1057	GACTGCGATGCCACGTACANGG	0.813276964	1	0	0	4
1058	CACGACGATGCCGCTGCGCNGG	0.797546012	1	0	0	2
1059	CTGCAGACGTTCATCGGCGNGG	0.623724138	1	0	0	2
1060	CTGCCACCAAAGACCGGCGNGG	0.535699989	1	0	0	10
1061	ATCGTTGGAACTGCCCGACNGG	0.598659212	1	0	1	2
1062	CCGTATTCAGATTTGTGAGNGG	0.191302107	1	0	0	19
1063	TCCCGTAGTCAATCAGCTCNGG	0.298726335	1	0	1	9
1064	GCCTTACCTTCGGCTCCGANGG	0.646927471	1	0	0	3
1065	TAGTCCTTCTGTCGCAGCANGG	0.549930174	1	0	0	11
1066	CTTAGGTGGGAGTTACACCNGG	0.225821168	1	0	2	18
1067	GGCCTCAACGCACGAGACTNGG	0.454377812	1	0	1	4
1068	AAGGCTGCCCAAACCTGACNGG	0.198904445	1	0	2	26
1069	GACTACTCAAAGCTTAACANGG	0.271127307	1	0	1	19
1070	GTGCTTCCGGCGGTAATCCNGG	0.70461019	1	0	0	3
1071	ACATTGACGTTCTTATACGNGG	0.407341264	1	0	1	5
1072	TGTCATACTCAATCAGCTCNGG	0.273981705	1	0	0	13
1073	CATTGTTCAGGTTGGTGACNGG	0.158564811	1	0	2	21
1074	ACGGCCCGGCCCGACGAGANGG	0.820532161	1	0	0	5
1075	GGCTGAAACTGCCGCCAACNGG	0.300747242	1	0	1	23
1076	TATACTGAACAACTCTGACNGG	0.209561813	1	0	1	28
1077	CGATTCGATAATCACAACTNGG	0.412340244	1	0	0	3
1078	TATCCACAATCTAGGACCANGG	0.214458238	1	0	0	23
1079	GTTGGGGAGCACTACCCCTNGG	0.189042736	1	0	3	19
1080	TTTTAGGTTCAGTTCCGGANGG	0.464448307	1	0	0	13
1081	TCATGCGCATCGACATCGCNGG	0.885409159	1	0	0	3
1082	CTTCAGTTACGCTACAGGCNGG	0.208021255	1	0	0	14
1083	GTTTAAAGGCGCCTCAGTCNGG	0.55707973	1	0	2	6
1084	GTCAAGGATTGGAACGACANGG	0.267645887	1	1	1	17
1085	AGCACGTTCGTGTCATGGCNGG	0.249254997	1	0	0	13
1086	ACGCAACAGGACGCACGACNGG	0.611952474	1	0	0	6
1087	GCTCAACCCGAGTAAGAACNGG	0.618238022	1	0	0	3
1088	TGGCAGTACGTCTACTCCANGG	0.588779664	1	0	0	6
1089	TGCTTTTGGTCCGATGAAGNGG	0.232671382	1	0	1	14
1090	CCGTCCTAACAGTGTCGGGNGG	0.459175043	1	0	0	6
1091	TTAGAAGTTAACTACCCTANGG	0.196797123	2	0	1	17
1092	AAATGGCATAGTACGAAATNGG	0.123982927	2	0	1	34
1093	TACATATACACCGGAAAACNGG	0.171018436	2	0	1	20
1094	GACTTTGTACGCTCAAGGTNGG	0.128086989	1	1	0	19
1095	CTGGTGTAGTGGTAGACTCNGG	0.243586026	1	2	1	14
1096	AGATTGGGACTTAATGGAANGG	0.020274272	1	0	17	107
1097	TTGAATACTCCAGAAAACANGG	0.056411798	1	0	9	73
1098	GAACGGACGTTGACCGGTANGG	1	1	0	0	0
1099	TGTAAAATAGCCTTACCACNGG	0.27395825	1	0	1	18
1100	TTATATCTCGTCCTGCGATNGG	0.468697169	1	0	1	4
1101	TAGAGCTTTACTTACATGANGG	0.115516884	2	0	3	29
1102	ACCTTTGCTGACTCTCTGANGG	0.046259583	2	8	7	58
1103	CAACACTCTCCTTTGAGCTNGG	0.094000692	1	1	3	46
1104	GCATATGTAGGTTTATCGANGG	0.181430048	2	0	0	18
1105	TCCATGTCGTATCGGCCACNGG	0.449438202	2	0	0	1
1106	CGGTCTCCAGTGACTGCTCNGG	0.084012941	2	0	6	36
1107	TAATATCTCTACCTGCAATNGG	0.178016611	2	0	0	22
1108	GCTTACCACTGGGATAACANGG	0.286401322	2	0	1	13
1109	TAGTCATTGACAGCGGAGANGG	0.104003691	2	0	6	23
1110	GGGTGAACGTACATTAACGNGG	0.512362317	1	1	0	5
1111	GGTCGTTCCAAGTCCGCGCNGG	0.919556172	1	0	0	3
1112	ACCGGCACGTTGCGGTCGANGG	1	1	0	0	0
1113	GGATTCCCAAGGTTGCCTANGG	0.18583638	1	0	2	18
1114	AAAGAACTCGATGTGCAGTNGG	0.184967036	1	0	1	20
1115	TCGCTGAGGATTATGTGGANGG	0.155800245	1	0	1	27
1116	GGATGTAAAAGAGTCCAGANGG	0.112933893	1	0	5	42
1117	TTGAAGTGAAGTTAAAGTANGG	0.055624406	1	0	1	68
1118	TGGGGCTCTCAGTGCACATNGG	0.149023707	1	0	1	52
1119	CTCTTAACCAATCATCTAANGG	0.335490038	1	0	0	14
1120	TTTTAATTGTACTGAAGTCNGG	0.025038489	1	0	25	257
1121	GGAATGCGTCTTGTACCATNGG	0.23101651	1	0	0	14
1122	GCCCCTATACAAGGACAGTNGG	0.284470737	1	0	1	9
1123	GCACGTGTATTGTAGACGTNGG	0.662715748	1	0	1	3
1124	GCCTTGTATGTTAATCCACNGG	0.169653298	1	0	0	25
1125	TCACTGTTCGGGAAATAAGNGG	0.221281205	1	0	2	13
1126	TCACCAAACTCTGTATGGCNGG	0.137470278	1	0	0	32
1127	TGCCACCGCATGATTAGACNGG	0.45813841	1	0	1	8
1128	AGGGCTCGGTCATAAGTACNGG	0.452544787	1	0	0	7
1129	TACCAGTCCACGCTCAATGNGG	0.777670158	1	0	0	8
1130	TCTGATTAAGTCTTGCTAANGG	0.112555086	1	0	1	63
1131	TGCACTCCCCTTTCGAGCGNGG	0.72611373	1	0	1	6
1132	GCGTGGCCTGATCACAGGGNGG	0.172927862	1	0	0	22
1133	CTTCTCACGGTTCTCCCTGNGG	0.089649274	1	0	2	50
1134	TTCTACCTGTCGGACCAGGNGG	0.38945837	1	0	0	9
1135	GCAGTCACCAAGCTCCACGNGG	0.193980811	1	0	0	32
1136	GCCTGGATGGACATATAGANGG	0.068713951	1	0	5	101
1137	TCCGTGATCTGTTGCCGGTNGG	0.363648041	1	0	0	9
1138	GGTCTCATTACTTCATGGGNGG	0.178450088	1	0	1	18
1139	CGACCAAGCTCAGGACTGGNGG	0.118849181	1	0	2	27
1140	ACATTATCGGCCGCGCCAANGG	1	1	0	0	0
1141	CATGACTTCTCATCACGGGNGG	0.47435731	1	0	0	8
1142	TGGATCATTCGTGTACATCNGG	0.784398072	1	0	0	7
1143	GGAGTATGGCACTATCGAANGG	0.677807487	1	0	1	3
1144	TGTCTTTTAGCCTGCCTGCNGG	0.13362618	1	0	2	32
1145	AGCCGTGGAGTGCTGCCAANGG	0.209324045	1	0	0	26
1146	CTTGACTCAGGTCACCTCANGG	0.103980245	1	0	2	40
1147	CTGATGATAGTTAATGACANGG	0.108319786	1	0	3	39
1148	TATCACAACCGCCAGAGACNGG	0.190040287	1	0	0	18
1149	ACTGTGCGCTGGACAAAGANGG	0.162593476	1	0	2	28
1150	TATGGCGGGGCCGCTGGAGNGG	0.143505322	1	0	1	22
1151	GCCATAGCGGACTTAGGGTNGG	0.69711066	1	0	0	2
1152	TGGCGCTCTCAATTGCTAGNGG	0.302222762	1	0	1	12
1153	GAAATATAGTGACCGTGGCNGG	0.196202269	1	0	2	17
1154	CTTGTTAGATAATGGAACTNGG	0.091056287	1	0	2	47
1155	TAACACTGCACCTTCCAACNGG	0.133493489	1	0	3	31
1156	TCCCCGCAATTAACATAAGNGG	0.292273759	1	0	1	10
1157	GTGGTTTCAAACCTAGTAANGG	0.115682445	1	0	1	29
1158	ACATATTCGTTAAGCAACTNGG	0.213729168	1	0	1	20
1159	TATGCCAATCCTCTAGCCANGG	0.197046612	1	0	2	17
1160	ATTTACATGAGGATATACCNGG	0.100333823	1	0	1	43
1161	ATCTACTACAACGCCAACTNGG	0.824426855	1	0	0	3
1162	CCCTTCTTCACGAGCTCGANGG	0.421451366	1	0	0	7
1163	TGACTTCAACTGCTACGATNGG	0.428734633	1	0	2	5
1164	GGGGTGGCTCGTACGTGACNGG	0.513147098	1	0	1	6
1165	CGATGCCGGTACATCCAAANGG	0.410847702	1	0	0	3
1166	AGGTAGGCCCCTTGCAATGNGG	0.30325077	1	0	1	14
1167	CCTCCGTCGGACATGCCACNGG	0.808767407	1	0	1	2
1168	CGACAGCATGTTGGGGGTANGG	0.19353947	1	0	1	18
1169	CGCTATGGCGAAGTGTGGCNGG	0.448619498	1	0	0	7
1170	CAGGACTGTTCATCCCTCGNGG	0.174496314	1	0	2	19
1171	TTCTCACCATAGTCAGGCTNGG	0.179068252	1	0	1	22
1172	AGAGTGTAGGGTTGGTGCCNGG	0.077930508	1	0	1	57
1173	ATCCTTGAAGGCCTCAAAGNGG	0.037126922	1	0	4	82
1174	CAAGCTCATACTTACACCANGG	0.181891024	1	0	1	18
1175	GGTGCGGGTTACCAGCACTNGG	0.767562796	1	0	1	3
1176	CTATAGGCTTCCATCTCAANGG	0.177194562	1	0	0	26
1177	TGGCCAAAAATGGACTGGGNGG	0.11271375	1	1	2	34
1178	GAGGACTTCGCGATTAAGCNGG	0.439780774	1	0	0	5
1179	CATATGGGTCGTCCGGGGTNGG	0.762497568	1	0	0	2
1180	GAGGTCATGGTCCACGTAGNGG	0.587485869	1	0	0	10
1181	TTTTACCCCCCTTAGGCTGNGG	0.19572477	1	0	1	21
1182	AGGAATGGCTTGAAACAAGNGG	0.053029728	1	0	4	101
1183	TCCTGCATATGACGCACCTNGG	0.346565342	1	0	0	16
1184	TTGCAAGGTCCCATCTCCANGG	0.114823721	1	0	2	51
1185	GAGGGTAAAAAGCTGGGATNGG	0.061448219	1	1	8	61
1186	GTATACAGAAGATGAAGCTNGG	0.05778766	1	0	5	69
1187	CTAGGAAAATAGGAGTGGTNGG	0.063918912	1	0	4	66
1188	GGGTGAAGAATACCAGCAANGG	0.093167519	1	1	3	53
1189	CCCTGCACTTGGCCTGTCANGG	0.043720016	1	0	7	90
1190	CTTCCAACCTTGCTCAGCCNGG	0.085307755	1	0	5	65
1191	ACAGACTGGTCCCCCAAGGNGG	0.112226498	1	0	2	42
1192	GTGATCCTACTCACTGGGCNGG	0.088631155	1	0	2	46
1193	CGGTACAGTCCGCACCTGCNGG	0.734681542	1	0	0	3
1194	GGGCAACTCACGCGATAGCNGG	0.893617021	1	0	0	1
1195	GGCATGTAGTAGTCAAACTNGG	0.233876307	1	0	1	20
1196	CCCGTTACTTGCGTAACCTNGG	0.611381889	1	0	0	3
1197	TCTTGGAAAGCAACGGCTCNGG	0.204748837	1	0	1	26
1198	ACTGGTGCAAGGCTGACACNGG	0.092275943	1	0	1	54
1199	CTAGTTCAGATAAAACAACNGG	0.103080708	1	0	4	33
1200	CTGCTTTTATAATTGAAAGNGG	0.050449201	1	0	6	97
1201	CCCTCCGCGCGATACGTCGNGG	1	1	0	0	0
1202	GCCGCGTACTCCGTGAGCANGG	0.57864186	1	0	0	4
1203	GTTCCGCGCTCACCGAGAANGG	0.743440233	1	0	0	1
1204	TGCTATTCGCAGTGCCCGCNGG	0.510527695	1	0	0	6
1205	GGACGAGCGCTCGCCATACNGG	1	1	0	0	0
1206	GATCGTGGATTTTAAGATCNGG	0.27812275	1	0	2	15
1207	CAGATGACTGTGATTGACANGG	0.137326687	1	0	2	54
1208	CGTCAAGTACCTGGAACTANGG	0.085576899	1	0	0	73
1209	CCAGAAGAGAAAATGCTACNGG	0.04728669	1	0	9	93
1210	GAGACTGTAAAACTTGCCGNGG	0.204865167	1	0	1	22
1211	CCCATAAATACGGTCCTCANGG	0.350091145	1	0	0	12
1212	AAATGTGCCACCACGAGTCNGG	0.359681474	1	0	0	11
1213	ATACCTCTCATATTTACACNGG	0.154858097	1	0	0	24
1214	GTCTAGATTTCCATGCCCANGG	0.132259673	1	0	1	30
1215	GAAGGATTATCTTACAATGNGG	0.169140399	1	0	2	37
1216	CGGCTCATGGTCTACCGACNGG	0.897845172	1	0	0	1
1217	TCGTTCACACCCCCGCCGTNGG	0.673681559	1	0	0	5
1218	TACGGCAACATGGGGGCGANGG	0.57860719	1	0	0	5
1219	CTCCTCTCCTCGCAATACGNGG	0.62095456	1	0	0	6
1220	TTCGAGCAGATGCGACAGTNGG	0.683705067	1	0	0	4
1221	AATGCGCAGCTTGTCAGGTNGG	0.310633649	1	0	0	11
1222	ACTACCATGGACATGTACGNGG	0.240266531	1	0	1	13
1223	ACCGTGTAATTTCGAGCGANGG	0.937007874	1	0	0	1
1224	AGTACCGTCTTGCAGATAGNGG	0.225060012	1	0	1	13
1225	CTGAATATTCGACTACAACNGG	0.525805447	1	0	0	8
1226	AATTGGGAGATCGTCCTGANGG	0.286750394	1	0	0	13
1227	ATCGGGCTGGTACCACACCNGG	0.364271542	1	0	0	10
1228	GCGCCACATTCGCCGGGTGNGG	0.28169826	1	0	0	15
1229	ATTGTGGCTGATCACTCGGNGG	0.453029772	1	0	1	8
1230	AATGTACGAGTGGCACTAGNGG	0.361369126	1	0	1	8
1231	GGGGCCGAATATAACATAGNGG	0.272430644	1	0	0	9
1232	AAGCGAGTACACTGTAAAANGG	0.179398393	1	0	2	14
1233	TCACAAAATTTCAAGGTCGNGG	0.139660954	1	0	2	23
1234	TTTTCTTACCGAATGCTGCNGG	0.129761835	1	0	1	24
1235	CAATTCATGAGTTGTAACCNGG	0.266479624	1	0	0	20
1236	AGTGAAGTTTCAGAGAGGANGG	0.029804518	1	0	12	112
1237	TTTACATCATTACAATTGANGG	0.07694525	1	0	3	61
1238	TTCCGAGATGTAGAGTGTANGG	0.180664641	1	0	0	15
1239	CTTACTTTACCATAAAATANGG	0.045996943	1	0	6	100
1240	GGCAGCATATCCTTGGTAANGG	0.195589653	1	0	2	20
1241	CGGCCTCCATACAACATCCNGG	0.643955189	1	0	0	7
1242	TCCGAGAATGCCATTGGCGNGG	0.549423748	1	0	1	3
1243	GACCAAGAAGCGACCTCGCNGG	0.495457449	1	0	0	6
1244	TCGAACCCACAGTTTCCCGNGG	0.312134309	1	0	0	11
1245	TTTTACCACGGCACGGTGANGG	0.548934179	1	0	0	6
1246	AACTCATTAGCTTCTCCAGNGG	0.082102156	1	0	4	34
1247	ATTCGTCAATCCAATCAACNGG	0.191441405	1	0	2	33
1248	AATTACAAAGCGTAGAGGTNGG	0.229897692	1	0	1	15
1249	TTTACAGTTATAGTGGCACNGG	0.189954137	1	0	2	22
1250	TACGGTCAATAATAAAGGANGG	0.113845822	1	0	1	27
1251	GCCAGAATCCTTTTAATACNGG	0.130255645	1	0	5	20
1252	ACACACAAGGCATGAAGCTNGG	0.109904589	1	0	4	46
1253	ACATTATCTAGGTCTCCACNGG	0.115758346	1	0	3	31
1254	CATCAGCGGTTTGTTGAGCNGG	0.297415385	1	0	0	11
1255	GAGATACATTGTCCACATGNGG	0.152976703	1	0	3	36
1256	TACTATCATGGTTACGTGGNGG	0.252272398	2	0	2	13
1257	GAAGTAGCACGCCAACAGTNGG	0.202550196	2	0	2	11
1258	GTACCTAACTGCTTATACANGG	0.381933154	1	1	1	9
1259	CCAATGACAAGCATAGAACNGG	0.136120787	1	0	0	32
1260	TAACGTATGACCTAACTCANGG	0.362743864	1	1	0	7
1261	CGCTCGACACGCGGGTGCGNGG	0.599104603	1	0	0	4
1262	ACTCACGTAGGGTGATCAANGG	0.279368973	1	0	0	10
1263	AATATAAGCTGCCCCGCTCNGG	0.594356444	1	0	1	8
1264	ACGTGGTCCGGGTGCATAANGG	0.840602312	1	0	0	2
1265	CGTTCCAAAGGCATCAACCNGG	0.570728969	1	0	0	6
1266	TTTCATTCCAATGCGGAGCNGG	0.252806152	1	0	0	20
1267	AATCCATAGGCTGTCCATCNGG	0.209722582	1	0	1	21
1268	GGAGATTCACTACGAAAATNGG	0.161126921	1	0	3	17
1269	GGCTCTATCATATACACGANGG	0.528970317	1	0	1	6
1270	ATTTTCCGTAGCCATCACGNGG	0.356068632	1	0	0	9
1271	AATATGTTTCCGTGTAGCCNGG	0.163405297	1	0	2	31
1272	TTCAGGGGCTACTTCAGTCNGG	0.162521442	1	0	6	27
1273	CCCATACATCGGGATGGACNGG	0.418992425	1	0	0	7
1274	ATACTACTAGTTTGGTGGCNGG	0.199461904	1	0	1	15
1275	ATGGAAATCTGGACTGACANGG	0.113244318	1	0	1	48
1276	GGATAACTGGCACCACCAGNGG	0.212397472	1	0	1	28
1277	GTTATTCTGGACAAATGGCNGG	0.148517702	1	0	2	24
1278	GTCGGAGAACATTACGCCCNGG	0.605922551	1	0	0	3
1279	CACAACTCTAGGATTAAGANGG	0.12143977	1	1	2	37
1280	CAATTGCACAACTACGGTGNGG	0.746941631	1	0	0	10
1281	TAAGCACATAACCTAGTCCNGG	0.278797986	1	0	0	23
1282	ATACTGCCAATGTAGGGGTNGG	0.188803466	1	0	0	19
1283	ATGTGCCCAATCTGATGACNGG	0.184185688	1	0	2	24
1284	TAGACGACATGTTCAAAACNGG	0.149615337	1	0	1	23
1285	GATCATCCTTACATACCAANGG	0.234180675	1	0	1	16
1286	TTGTTATTATAGTACCCCANGG	0.15074542	1	0	3	27
1287	GTTATTGTCACCCAGATGCNGG	0.194534209	1	1	0	21
1288	TCATCTTTAGGCAATCCAANGG	0.115287505	1	0	1	31
1289	TCTTATGGAATTGAGCCTCNGG	0.16957176	1	0	1	22
1290	ACAATCTTATCTTAACCTANGG	0.099782161	1	1	0	36
1291	GCGCGCCTTCTTCCGCAAGNGG	0.657489195	1	0	0	3
1292	CGCTGAACACGCGCGGAAANGG	1	1	0	0	0
1293	GCGCGGCACATGCCCTCGANGG	0.449343592	1	0	0	6
1294	CTGGAAGTCGCCAACTACGNGG	0.379937905	1	0	0	5
1295	TCGGTGCCGAGTCAAGAACNGG	0.975069252	1	0	0	1
1296	TGATACAGAAGCGAGATACNGG	0.201147442	1	0	1	22
1297	CTCGTCATGCTGCATCCCANGG	0.195038902	1	0	1	25
1298	AGGAATAATTGGCACCATANGG	0.149998317	1	0	1	30
1299	ATGACCATTTCTGCGATACNGG	0.357364315	1	0	0	17
1300	CCACCAGTATCATTAAGGTNGG	0.367782081	1	0	2	8
1301	ACTTCACCGGGACTACCGTNGG	0.601569028	1	0	0	2
1302	GGCACGGCAACGGACACGGNGG	0.445820706	1	0	0	9
1303	TCCAGCACCCGATGACGCANGG	0.425845876	1	0	0	7
1304	TGAAGACGGCTGCCGTCCGNGG	0.390229464	1	0	1	8
1305	GTCCGGGTACCCCTCTACGNGG	0.262716836	1	0	0	15
1306	TTGGAATGAATCACGATGANGG	0.280375884	1	0	0	20
1307	ATTATCGGGGCTATGTGGANGG	0.23233953	1	0	0	18
1308	TAGCGACTGTTTTGGACTCNGG	0.331991866	1	0	1	10
1309	GACTCAGCTACTTCGAGTANGG	0.480719754	1	0	1	7
1310	CGAATTGTGCTAGTTGGACNGG	0.371384395	1	0	1	4
1311	GCCGTCTTTACATCTAACCNGG	0.447284051	1	0	0	7
1312	GTGATCTAGAGATTCGAATNGG	0.473848564	1	0	1	10
1313	ATTGATCTCTATTTGGTGCNGG	0.178761493	1	0	2	26
1314	ATAGATGTTCAAGTGGCCTNGG	0.118757495	1	0	3	32
1315	CAAACGTGGTGCTTGCGCTNGG	0.725555615	1	0	0	4
1316	ATTCGTAATTCAGTTAGCCNGG	0.306803712	1	0	1	9
1317	ATGCTTTAGACCACTGCCGNGG	0.487497528	1	0	1	4
1318	TCCTGCGGCGGAATCGGCANGG	0.974789916	1	0	0	1
1319	AGAACGTGGGGCGCAAATCNGG	0.466859668	1	0	1	10
1320	CGCCCGAGTGCGTCCGACANGG	1	1	0	0	0
1321	ACAAGTGGAAAACGTACCGNGG	0.405008866	1	0	0	10
1322	GTAGAATTTCCCACGGAAANGG	0.214244458	1	0	0	24
1323	TTGCCCCCGATGGTTGGCCNGG	0.403657643	1	0	0	7
1324	CCTTTGGGTCGCGCCCAGANGG	0.189156998	1	0	0	14
1325	GAAGTTGAAGCCTTCCGCTNGG	0.347108392	1	0	1	7
1326	ATCGATTCCAATGCCACCGNGG	0.522397675	1	0	0	4
1327	TCTACTGCCGACCCATAGANGG	0.305031806	1	0	1	6
1328	GTTAACTTGTTTTCAGCCGNGG	0.354211058	1	0	0	8
1329	CAGCCACGTCGTGATGAACNGG	0.440438366	1	0	0	7
1330	CCCGCACATCGTTTACAGGNGG	0.514726359	1	0	0	4
1331	TTGCGACATGAACTCCAGCNGG	0.334522074	1	0	1	11
1332	GAGGGCGCTATGTCGTGGCNGG	0.463162482	1	0	0	5
1333	GGCGGTATGGCGAGGAGTANGG	0.357054486	1	0	0	11
1334	ATGGTAACCGGCAGGTGCGNGG	0.359987325	1	0	1	7
1335	GCGGCAGTGCAACAACCCCNGG	0.348319082	1	0	0	8
1336	GGCACTACCAACCTCCGATNGG	0.826453105	1	0	0	2
1337	AGTCGCCGGAGCAGACATANGG	0.24285309	1	0	0	10
1338	CATGTGGTGTACCGCCGGGNGG	0.680511122	1	0	0	4
1339	GCCCTCGTCCGCTTGATCANGG	0.949612403	1	0	0	3
1340	GGGGTTCCCGCGCTCGATCNGG	0.887362167	1	0	0	4
1341	TAACGGCCGCCGCTACTACNGG	1	1	0	0	1
1342	TCGGCGCCTCGGTAGCCAANGG	1	1	0	0	0
1343	CCCAATGCTAGCGCGCCGGNGG	1	1	0	0	1
1344	CCGCGGCTTGTAAGGGTCCNGG	0.646140702	1	0	0	3
1345	GTGTCTATCCCGCGGTACGNGG	0.965346535	1	0	0	1
1346	CCAATACGATGGCACCACANGG	0.215156543	1	0	1	13
1347	GGACACGTAATCGCCCCTGNGG	0.573149071	1	0	0	2
1348	GGATCTCTTGTACAGTACGNGG	0.479898103	1	0	1	2
1349	GTGCTCACGATACTCAACANGG	0.499013358	1	0	0	6
1350	ACCAGTCAGTAAGATGGCGNGG	0.267221942	1	0	0	12
1351	TTTCAGTGGTGCCGCGCGGNGG	0.509530028	1	0	0	6
1352	CGATACCTCGGCAATAACCNGG	0.853405726	1	0	0	1
1353	TACGGGACGTTGTCGTAGCNGG	0.865687303	1	0	0	1
1354	TACTGCACCATGTCGGCGTNGG	0.801290322	1	0	0	2
1355	CGGCAGGTGCACGTCGTCGNGG	0.620368086	1	0	0	4
1356	CTTCGACCAGGCGGACCACNGG	0.483882176	1	0	0	4
1357	AATATCCGGACAAACTACCNGG	0.553063745	1	0	0	5
1358	AGCGGTACCGTGGCTACCCNGG	0.451676662	1	0	0	4
1359	GACTGCTCAAAATCGCCGANGG	0.51460086	1	0	0	5
1360	GCGCCAGCGGATTAAATGANGG	0.36843599	1	0	1	6
1361	CGCACCTCGCGTGAGCTGCNGG	0.427567216	1	0	0	8
1362	CCGATCAGAGTCCCGGCTCNGG	0.320501546	1	0	0	14
1363	GCAACACTTCGTCGCCATCNGG	0.761445984	1	0	0	3
1364	GCTGTTCCACTGCGAAGCGNGG	0.555786038	1	0	0	7
1365	TCTGCCTATATACACGGTGNGG	0.563857678	1	0	0	8
1366	GCGATACACCACATGCACANGG	0.276090102	1	0	0	16
1367	GCTGGTCTGATCCGGATGGNGG	0.275927258	1	0	1	14
1368	TTCCCCGGAGGCAACGAGGNGG	0.264558505	1	0	1	15
1369	AGCAGGGGTACGAGCCCGCNGG	0.27616573	1	0	0	17
1370	GGCCGCTTGGTGTCCCACGNGG	0.276826837	1	0	1	9
1371	CGGAATCGAAAGTGCAACCNGG	0.685325765	1	0	0	2
1372	CCTCCGCATAAGCTGACGANGG	0.60930976	1	0	0	4
1373	AAAGGATGCATCGGCGGTCNGG	0.742294866	1	0	0	3
1374	AGCGATAGTGGGTTCGGAANGG	0.575666999	1	0	1	3
1375	CGAAGTAGTGATCCCCGAGNGG	0.466042529	1	0	0	5
1376	TAGGCCAATCATGATCAAANGG	0.133459381	1	0	0	25
1377	CTGGTGCGCATGATAATGCNGG	0.458256229	1	0	0	12
1378	ACATTTATATGCACTCCGANGG	0.193088098	1	0	0	19
1379	TATTAGAGTCGGACCTGGANGG	0.242681962	1	0	1	9
1380	AAGTGCTACGTATAGAATCNGG	0.222350873	1	0	1	19
1381	ATACCCAGCGTGTCGCAAGNGG	0.663680919	1	0	0	2
1382	GAGCCTTGACGTTGCACATNGG	0.387108313	1	0	0	5
1383	GGCAGGACTCTTCCGGCGTNGG	0.45764211	1	0	0	4
1384	GGCGTGTTACAATATCGGGNGG	1	1	0	0	0
1385	ACTCCGGTGTGCAGGTCGANGG	0.512469546	1	0	0	8
1386	TGGCGCGGTTGTATGGCCGNGG	0.973568282	1	0	0	2
1387	GACGCGGGGGTTTCGCAGCNGG	0.828024846	1	0	0	3
1388	TGCACGTCTACACCCGCGANGG	0.806678383	1	0	0	3
1389	GTGGGCTACCTCGTCTACGNGG	0.439694158	1	0	0	6
1390	ACCAACTCTACTCCGGCGGNGG	0.683066831	1	0	0	2
1391	GCGGGAGGTTGCTCCATACNGG	0.403248233	1	0	0	10
1392	ATCGAGGGACTTGTCTGCANGG	0.247476745	1	0	1	10
1393	GTTGTATTGCAGCCAAACTNGG	0.230888462	1	0	1	20
1394	TTCAATGTCTTTGCGGCCANGG	0.191901874	1	0	1	26
1395	CAACGTAGTACAACTAAAGNGG	0.385730831	1	0	0	12
1396	CGGCTTTGTGAGCGAGACGNGG	0.610909716	1	0	0	3
1397	TCTACGAGCTACAATACCGNGG	0.530554009	1	0	0	4
1398	CCCCCGCGTCGACTCGAACNGG	1	1	0	0	0
1399	CGCATCCAAGAGGTTGCCGNGG	0.407262162	1	0	0	8
1400	GATCTCGCGTGCGCCCGCTNGG	0.453842239	1	1	0	3
1401	GCTCCGTGATCGAGGATGANGG	0.482201823	1	0	0	6
1402	CCCAGAGGTGTCCGACAATNGG	0.359659119	1	0	1	7
1403	TTCTACGGGGCCGACCTGCNGG	0.652173913	1	0	0	1
1404	AACCGCTTGGTCCTACTCGNGG	0.894308943	1	0	0	1
1405	TTCAAGATCGAGCGCCTCGNGG	0.567720113	1	0	1	3
1406	ATTCACCCCGGGCGTCCCGNGG	0.543323823	1	0	0	4
1407	GGAGCGATAAATCCGGCATNGG	0.595717027	1	0	0	4
1408	CCGTCGCGTTCTTTTGAAGNGG	0.644017442	1	0	0	2
1409	CCGAGAGCGTTCACTCGGANGG	0.820134788	1	0	1	2
1410	CACGATTTCGTATTCGCTCNGG	0.845070422	1	0	0	1
1411	TGCGTGAGCATTCACTCCANGG	0.196172926	1	0	1	13
1412	GGTGCTAGTTCAACAACCANGG	0.320802027	1	0	1	14
1413	CCGTCAAGGAAGATAACTGNGG	0.248125198	1	0	1	15
1414	ATACTGCCCTCGGACCAGCNGG	0.448085662	1	0	0	10
1415	ACATTTGGTTGCGGAGAGCNGG	0.158677444	1	0	1	17
1416	GTCCGCCCGTTGTACACGTNGG	0.645848451	1	0	0	4
1417	GCACCCCGTCACAGCCGATNGG	0.606610129	1	0	0	6
1418	CGATAGTTGCCCGTCACGTNGG	1	1	0	0	0
1419	AGTCCGCTGACGTGCTAGGNGG	0.676858398	1	0	0	3
1420	TCCAGACCGCAACGTCACGNGG	0.842930183	1	0	0	3
1421	GTCATCATAGCGATAAGTGNGG	0.479214703	1	0	0	9
1422	AACCCGGTACCGTAACCCTNGG	0.879699248	1	0	0	1
1423	CTTACGACTGGGAGTACGCNGG	0.644216691	1	0	0	2
1424	TCCGTTAGCAGCTGCCGACNGG	0.598848406	1	0	0	6
1425	TTCTACGAGAAAGACGCCGNGG	0.527933713	1	0	2	2
1426	GGAAGCGGGACCTCGAAGTNGG	0.261815463	1	0	1	15
1427	CCTTCTCCTAAGGAGTGCGNGG	0.169718403	1	0	1	19
1428	AACGGGGGGGACTCCTCACNGG	0.421181508	1	0	0	9
1429	GTTAAAGGCTGCGCACTGCNGG	0.243812452	1	0	0	15
1430	TATGTCCGTCACACTGAAANGG	0.163296699	1	0	0	18
1431	ACACATCCGCGTGGAACACNGG	0.722234148	1	0	0	5
1432	ACGTTCCAGTACCCAGCGANGG	0.465976764	1	0	0	9
1433	AGCGCGTGTTTCGTGACGCNGG	1	1	0	0	0
1434	CCTTCACCCTTTAGAGCGCNGG	0.31600808	1	0	1	16
1435	CCGGGCGAGTGGACCCCGTNGG	0.668132837	1	0	0	5
1436	GTGGCCGATCTTGGCCGGCNGG	0.337428609	1	0	0	11
1437	TCGATCTTCATCACGGCCTNGG	0.420441172	1	0	0	10
1438	TCCCCCACAGGGTACCGTGNGG	0.219283371	1	0	0	19
1439	CGGGCCAAGTACGAGCGACNGG	1	1	0	0	0
1440	CTTCGAGAGCAGTGGATCCNGG	0.189421899	1	0	0	22
1441	TGGGACGACAGTATTGTGGNGG	0.177306869	1	0	1	17
1442	CGAGCTAAGTATGAGAGACNGG	0.224241799	1	0	0	13
1443	CTGCTTAAGGTAACCGAGANGG	0.403312646	1	0	0	16
1444	CCTTCCAGACAGAGAAGATNGG	0.050087525	1	0	6	84
1445	ACTTTCATGATACACAAACNGG	0.128160698	1	0	4	36
1446	GCCATGACAATTCTGCTAGNGG	0.302553909	1	0	0	13
1447	TCGGCCATTGATGACAACCNGG	0.377268867	1	0	0	12
1448	ACAGGTTTGACTAGCGAACNGG	0.732610803	1	0	0	6
1449	TATTCTAACAGCCCGCTGANGG	0.289879953	1	0	0	14
1450	TCTTGTAGGGTGAACACCGNGG	0.333372972	1	0	0	13
1451	CCATTGGAGCCCACGTAAANGG	0.526421514	1	0	0	13
1452	ACGGGATTCTTCCCACTCGNGG	0.497126827	1	0	0	5
1453	TCTTGAACGAACTGCGCCCNGG	0.991189427	1	0	0	1
1454	TTCGTCATGTCTGTGGTCGNGG	0.314625328	1	0	4	5
1455	CACTTTTCTGCGAGCGTGANGG	0.494805103	1	0	0	10
1456	GTCCTGCCGTCCACGCTCANGG	0.218106708	1	0	0	15
1457	ACGGGGTTGCGCTCGCCCGNGG	0.486271561	1	0	0	4
1458	GGGAAATCGGCCTGGTCGGNGG	0.374923353	1	0	1	8
1459	CACCGCTACCGCGAAGACCNGG	0.695335333	1	0	0	5
1460	ACCGGACAGTGTCGCAGACNGG	0.344177962	1	0	1	11
1461	GTAGAAGCCAGTAGTAACCNGG	0.234187154	1	0	2	14
1462	TCAAGCATCGGAATGATGGNGG	0.185689844	1	0	0	16
1463	TACTTACAGGGTGTATGGCNGG	0.158924942	1	0	2	20
1464	CATAGGACAGTCCAAAATGNGG	0.150091752	1	0	2	25
1465	CCTTGCACCGGCTTATCAGNGG	0.26348222	1	0	0	8
1466	ACAGCCATATACAACCAGCNGG	0.159350309	1	0	2	31
1467	TCTGTCTTATAAATCCCGCNGG	0.142782789	1	0	1	30
1468	TCAAAGGATACTCATCAGGNGG	0.121632357	2	0	1	24
1469	ACTGTGTTGTATGTCACTGNGG	0.101756279	1	0	2	57
1470	TCGATTGGTGTCGTCAAAGNGG	0.640864147	1	0	0	4
1471	CTGCTTCTCGGACAGGACANGG	0.053174121	1	0	1	68
1472	GGCTGCCGGCATCGCGGCTNGG	0.296303292	1	0	2	16
1473	TGTCCTCGTGGAAGGACGTNGG	0.333673443	1	0	2	12
1474	ATGGCGGCGCGCTCCTGCGNGG	0.289754775	1	0	0	10
1475	GAGGCCGGGTCCACTACCANGG	0.349255542	1	0	0	14
1476	CGCAGATGATCTTACTGGCNGG	0.220165938	1	0	1	15
1477	CTGTGCAATTTGCTTACAGNGG	0.192576724	1	0	0	30
1478	CACTCCAAACTTTAGGCTCNGG	0.158845592	1	0	6	26
1479	CCACTGCCAATGTGAAAACNGG	0.138096185	1	0	2	34
1480	GCCCGGCTCGTGTTTGAAANGG	0.406218125	1	0	1	7
1481	ACTTTGGCGCTGTCAGGGTNGG	0.202625891	1	0	1	18
1482	GCAGAGCAGTTGCTACGGTNGG	0.268989337	1	0	1	18
1483	AGGGGTGTCATCGAAGCTCNGG	0.213757923	1	0	0	21
1484	GTGAAGGTCCAGCACCCAANGG	0.118339496	1	0	2	24
1485	GCCACATAAACTCAAACTCNGG	0.202384805	1	0	0	25
1486	CGAGTGCCCTCGCGATGCCNGG	0.530905882	1	0	0	9
1487	TTCGCCGACTCAGAACGTCNGG	1	1	0	0	0
1488	CTCCGAAAACAGATCGCGCNGG	0.72993745	1	0	0	3
1489	ACTGAGCGCTTCCTTCGGCNGG	0.261495566	1	0	1	12
1490	GGCGTATGCTTTGTACACCNGG	0.547029703	1	0	0	5
1491	GTCCACTGGCCACGTAGGCNGG	0.249716116	1	0	0	19
1492	GGAACCCGGCTTCTCTAAANGG	0.291503793	1	0	0	9
1493	ACCTCCGAAGTTGGCCAGCNGG	0.270093567	1	0	1	12
1494	CGTGGTGCGGCACTCAAGCNGG	0.952582557	1	0	0	1
1495	TCCAACTTGTCCCGCCAGTNGG	0.433535546	1	0	1	8
1496	GACCGCTCTCGAGAACGCANGG	0.600052636	1	0	0	3
1497	GGGTAATGATACCTGGGGCNGG	0.115397693	1	0	0	38
1498	GAGGACATTCGCAGGGCACNGG	0.168363985	1	0	1	30
1499	TCTTGAAGAGGAGCTCGGCNGG	0.163658953	1	0	1	27
1500	GGGCATGAAGTCGGCGCTCNGG	0.322304673	1	0	0	22
1501	CTCTCCACCGCGGTAGTGGNGG	0.446832743	1	0	0	12
1502	CATGACATAGCGGGCTCCGNGG	0.225025208	1	0	1	10
1503	GTGCACCACCAGTAGTCCANGG	0.320806534	1	0	2	13
1504	ACCCCTCGAAGGACAACATNGG	0.40000381	1	0	0	11
1505	AGGGTCCGGGTATACTCGGNGG	0.909990109	1	0	0	1
1506	GCTCGTGGTAACCAACGTCNGG	0.552637561	1	0	0	5
1507	CCAGCGACCGCCGAACAAGNGG	0.895846249	1	0	0	1
1508	AATCTTGATGCGGCGACAGNGG	0.61672315	1	0	0	3
1509	ACCGGGTTACGGACATGAGNGG	0.521576602	1	0	0	3
1510	GGTGCCTACCTTTCGGCGANGG	0.877742947	1	0	0	3
1511	ACCGCAGGACTTACTGAACNGG	0.439271019	1	0	1	8
1512	CTGTTCTTTATTACGGCCCNGG	0.372535542	1	0	0	11
1513	GAGGTCGAATCCACAAACTNGG	0.442104586	1	0	1	8
1514	GGATGATGATGTACTACCCNGG	0.284097934	1	0	1	13
1515	TCACAAACACAATCGTCACNGG	0.450167661	1	0	1	14
1516	TATCGCAAAGAAAATCGCCNGG	0.334602108	1	0	3	7
1517	AGGCAGACGCTAAGCACGANGG	0.318367456	1	0	1	9
1518	ATGTGGACTAGTTCTCCCGNGG	0.282334026	1	0	0	9
1519	TTGAATGGCGCTTATAAAGNGG	0.234414622	1	0	0	12
1520	TACCGGGTCATGCGGACCGNGG	0.915367923	1	0	0	1
1521	TCCACGTCGGAGAAGCCCGNGG	0.561362475	1	0	0	5
1522	GCGCTGGCAGTACGACGTGNGG	0.448194652	1	0	1	6
1523	GATCTTAATCCGCAGCTGGNGG	0.564038993	1	0	0	3
1524	TCGTGACGGTACATGTACANGG	0.466314882	1	0	0	4
1525	ACGCGGCTAGTGACACGGTNGG	0.715193897	1	0	0	2
1526	ATCTAGTCCCCGGGGGGTANGG	0.44345108	1	0	0	6
1527	GCGCACGCAGTTGATGGCANGG	0.565604755	1	0	0	4
1528	GCCAGCGAGTGTTCCCCTANGG	0.30145102	1	0	0	11
1529	AGCGCGACCCATACCAAGCNGG	0.729287242	1	0	0	2
1530	ATCGTGCTCTGTGCGCTCGNGG	0.305313577	1	0	1	7
1531	CGAAGCCTATCAATGCTCCNGG	0.251830828	1	0	1	10
1532	ACACTCAACTACCTGAATGNGG	0.145154663	1	0	0	39
1533	TCACCTCCCGGACCAACCTNGG	0.142232981	1	0	2	41
1534	GCAGTAATAACAATCCCCANGG	0.129228279	1	1	2	24
1535	CATGGCAACATGACGGGGANGG	0.123965095	1	0	0	34
1536	TGGCCTGGCAACTTAACCGNGG	0.47915795	1	0	0	7
1537	CGGCAGCCCGCATGCGGATNGG	0.924789549	1	0	0	3
1538	CGAACGGAACTGCTTCGACNGG	0.602286757	1	0	0	3
1539	GGATGACGCCTTCATCCGGNGG	0.349583879	1	0	0	8
1540	CGGAGGCAGCTCATATAGCNGG	0.614832961	1	0	0	5
1541	GTGTTCGACGCATGGACAANGG	0.545904303	1	0	0	3
1542	GCCATCATCGAACGGCTCANGG	0.761131073	1	0	0	2
1543	CTTCACGCAGTTCCGGGCGNGG	0.503300373	1	0	0	6
1544	CGTAGCCGGGTGCACATCANGG	0.312692791	1	0	0	5
1545	CTCCGCCCGTTGGGGACGTNGG	0.576771177	1	0	0	3
1546	CTCAACGGTGACTATAACGNGG	0.330471571	1	0	1	6
1547	CCATCGCTATGAGAACGTCNGG	0.776591236	1	0	0	2
1548	GTAGCCTATGCCGTCGCCCNGG	0.489748114	1	0	0	7
1549	ATGGGGGCTATAGCTACCGNGG	0.59011825	1	1	0	3
1550	GCGCTTCATTCACGGGCACNGG	0.407352117	1	0	1	5
1551	CCGGTACGAAATGGAAGATNGG	0.601092896	1	0	0	2
1552	GTACGCCCGGCATTACGCGNGG	1	1	0	0	0
1553	GCGACCATGACGATCAGTCNGG	0.817919039	1	0	0	3
1554	GCATACCGGAACCGGCGCTNGG	0.924170616	1	0	0	1
1555	AAGTTCGACTCGGTGAACCNGG	0.910027374	1	0	0	2
1556	AGCCATCGAAGTCTGGCAGNGG	0.145728914	1	0	0	29
1557	CCGCCTGGTACCGCCCGGCNGG	0.252644749	1	0	1	20
1558	CCGTTAGAGATGTCGCCCANGG	0.78	1	0	0	1
1559	GCCTCGTTAAGGATCCCGTNGG	1	1	0	0	0
1560	CCGGGCCACGAGCGACTGCNGG	0.542527506	1	0	0	11
1561	TGTTGGAAGCCCGCCCATGNGG	0.203486521	1	0	1	14
1562	GAATCTTCAACCCAGACCANGG	0.204480712	1	0	1	20
1563	TGAAGGCCCTCTACACGGTNGG	0.42262008	1	0	0	12
1564	CAGCATGAACGACACAAACNGG	0.26588557	1	0	0	22
1565	GTGGAATGTAAGGCCGTCANGG	0.388100685	1	0	1	17
1566	ACCAGAGTGAACTCCGAGCNGG	0.377668257	1	0	0	16
1567	GCACGACGCACTTCACGTCNGG	0.461164687	1	1	0	2
1568	AAAGCGCCTCCGGGGAGATNGG	0.199230297	1	0	1	13
1569	TCCAACTGACACGAGCCCANGG	0.302669209	1	0	0	15
1570	TTGGAAAAGGTTCGAACTCNGG	0.586088234	1	0	0	9
1571	GTTCTGCTCACCGTGACATNGG	0.252912516	1	0	1	10
1572	TCATTGATAGGCGTCATCANGG	0.395828005	1	0	0	15
1573	AGATGTCGGGAAGACTGCGNGG	0.2456955	1	0	1	14
1574	GAAGTCCGCGATCTGTCGCNGG	0.893617021	1	0	0	1
1575	GTACATGCGCCTTCGCAACNGG	0.670284939	1	0	0	1
1576	TCTACAAGTCTGTACAGGCNGG	0.181414665	1	0	1	21
1577	TTGAATAGATTGCAGCATGNGG	0.118703213	1	0	2	34
1578	GTATCACACACTTAACATCNGG	0.223153132	1	0	2	20
1579	AGGTATCCTCCATGAAATGNGG	0.163180822	1	0	0	30
1580	TGCCTATTATGACTACCAANGG	0.229278433	1	0	0	17
1581	TATGGGCTGTAAAGCAGCTNGG	0.161253233	1	0	1	26
1582	CCCTGAGGATTGCTTACACNGG	0.359740629	1	0	3	17
1583	CACTCGCTATTCCTCAGTGNGG	0.131246225	1	0	1	28
1584	CACGTGGTTAGTGGTACCANGG	0.206579166	1	0	1	15
1585	CACCTTAATACGAACTTCANGG	0.294872722	1	0	0	15
1586	TCTGCAGTTAACGTTGCCANGG	0.22622244	1	1	2	14
1587	ATTGATGCAGCCTCGCCCCNGG	0.212884068	2	0	3	16
1588	CCCCGAGGATTGCCTAGACNGG	0.295843501	2	0	0	10
1589	CGCTCTTTACTCCTCAGTGNGG	0.15954432	2	0	1	18
1590	GCGGGATGACTTTATCACCNGG	0.265840983	1	1	0	11
1591	TTAGTTGTTGATCACTAGCNGG	0.248963133	1	0	1	13
1592	TCCCACACAAATTTGTGAGNGG	0.09439121	1	0	3	34
1593	TACATAGAGGTGCATAAAGNGG	0.089892851	1	0	0	57
1594	GTTTGACGTTGGTCACTCCNGG	0.222308259	1	0	1	14
1595	CCTCATGGCCAACGATCACNGG	0.292460575	1	0	0	17
1596	TTTTCTTTAGAGTCACTCANGG	0.053048063	1	0	3	89
1597	TCACTGGAAAACAACCCTCNGG	0.086215966	3	2	0	45
1598	TCGGTGTGGCAAACCGCAGNGG	0.166337911	2	1	2	12
1599	TATGTGTTTAGGTGACTCCNGG	0.107907173	1	0	3	33
1600	ATTGCAGCACCAAACCCAGNGG	0.07528459	1	1	3	47
1601	GTGTTGGGGAGTAAACACTNGG	0.094906782	1	0	3	35
1602	CCATACAGGTTGTGGCCACNGG	0.173297448	1	0	0	31
1603	GCAAAGGAAGTTCGCATAANGG	0.343348783	1	0	0	16
1604	ACATTTACCGAGTACACAGNGG	0.106684797	1	0	1	33
1605	CAAACAGTATTACTGGTCGNGG	0.247366716	1	0	1	13
1606	CTACTCGCTCCTAATGCAANGG	0.539586404	1	0	0	6
1607	ATGCTTGTCGCAACCCAGANGG	0.277217991	1	0	0	15
1608	CCAGTGATTGTGGGACATGNGG	0.082029162	1	0	5	52
1609	AATCCATAGCTACTTGCACNGG	0.217151952	1	0	1	18
1610	GCTATTGAGTTTGCCCAAANGG	0.216085668	1	0	1	23
1611	GTCGGTGGTGGCTCTACCANGG	0.288092214	1	0	1	17
1612	GAACCGGGAGTGAAACTACNGG	0.184513128	1	0	1	17
1613	CCACTGTTGGCGACCACTCNGG	0.56690983	1	0	1	16
1614	CATGAAGATCCGGATCCACNGG	0.282998189	1	0	1	10
1615	TAGATTAAGATGTTCTACGNGG	0.220170068	1	0	0	21
1616	GGTAGTTTATCTTTGCATANGG	0.105014228	1	0	3	38
1617	GAGAGGAACTACTCCTGGANGG	0.111261932	1	1	3	35
1618	GCGGCTCGGGGTGCTCTACNGG	0.37903241	1	0	0	10
1619	GCTGTTGTTATTGATCATCNGG	0.089736625	1	0	3	40
1620	TACGCTTCTTACTTAGCCANGG	0.714990537	1	0	0	3
1621	CGTATCTCCACAGATTCAGNGG	0.215523659	1	0	3	12
1622	CTCCAGTGTGTGCTTGGATNGG	0.134595767	1	0	3	41
1623	CAGCTGGGCCTTTGCTCCANGG	0.042685607	1	0	7	97
1624	ATCTCTGCCATCACGGCCTNGG	0.080204595	1	0	4	51
1625	TAGGTCTTATTGGTCCTAANGG	0.127514085	1	0	2	24
1626	GGATTCCCGGAAAGCCTCGNGG	0.282080568	1	0	1	10
1627	AGATCTTGGTAAAGCGAATNGG	0.559783667	1	0	1	16
1628	ACCACTATGATGGCTCCACNGG	0.166830574	1	0	1	24
1629	AATCACTCACCAAGCAGATNGG	0.150805883	1	0	3	34
1630	TCCGCATTCATACAGAAACNGG	0.181606562	1	0	1	21
1631	CTCTTGAAGCAAGCCCGAANGG	0.272195422	1	0	2	15
1632	ACAACGACTATCTGCTACANGG	0.18926749	1	0	0	26
1633	ATATGTTCTAGGTCTGGGANGG	0.11051475	1	1	1	34
1634	ATGATGGGCTTGTAAGAGANGG	0.101069593	1	0	2	47
1635	CTGCCAGGTATGGGAAGGTNGG	0.060089688	1	0	4	72
1636	TCATGATGTACTACCAGACNGG	0.366159841	1	0	0	10
1637	AGGCCGGTGTCCATGCAAGNGG	0.20311707	1	0	2	18
1638	ATAAAAGATCCCCAGGCACNGG	0.081180406	1	0	4	71
1639	GCTCAGCAAGTGGTGGACCNGG	0.107499715	1	0	4	45
1640	CCTTTCTGCCCCGCCTCTGNGG	0.036847335	1	0	5	88
1641	GTCTTGGCCAGCTGGTCCANGG	0.090433887	1	0	0	45
1642	ATGGTTTCCTGGGTGGTCTNGG	0.044454752	1	0	19	91
1643	TGGTTAGCAGTCTTGTCGANGG	0.379660356	1	0	0	9
1644	TCAAAGTCGAATATCATGCNGG	0.372904774	1	0	0	11
1645	GTAGTAATGAGCATCCACANGG	0.259834912	1	0	1	18
1646	CTTGTGCTGCATGCATCACNGG	0.127463115	1	0	0	40
1647	GCAGCAAGATTAGCTATGANGG	0.221919667	1	1	0	19
1648	TCTTGATCTGGAGAAAAACNGG	0.071629326	1	0	0	58
1649	ATAAGTGGGCTCTGAGTCGNGG	0.119738416	1	0	1	29
1650	AGCCCGGTGGGGTAGCTGCNGG	0.087891286	1	0	3	48
1651	ACCGGGCTCGCTGACGTGANGG	0.416704919	1	0	2	5
1652	GCCGAATAAGGGTCTGGGCNGG	0.280568408	1	0	0	14
1653	TAGCGCTTGACTCGGATGCNGG	0.625175119	1	0	0	2
1654	CCCGCGACCCGTCAAACCCNGG	0.784965672	1	0	0	3
1655	GCTTCCAGACCACAGGTCGNGG	0.160754897	1	0	1	33
1656	AAGCTTCACCGGGCCCTCCNGG	0.168401487	1	0	1	26
1657	CTGACCCATAACAGGGGCCNGG	0.137228163	1	1	2	34
1658	TCGGGCCCCCGAAGACACTNGG	0.292215055	1	0	0	11
1659	CGCGGGCACGTCTGCTACCNGG	0.373179801	1	0	1	3
1660	GTGGGTCCGGCATACGCCCNGG	0.476623463	1	0	0	13
1661	TATGATCTCCGCCAGGCGGNGG	0.406990402	1	0	0	3
1662	GCGGCGCCCATAGCTGTAGNGG	0.703084805	1	0	0	4
1663	GGATTCCGGCCTGCAGCGANGG	0.297755893	1	0	1	12
1664	TAAATAGCGATTACAGTAGNGG	0.186321485	1	0	5	14
1665	ACGGAAGGTCTTATGGGCTNGG	0.157883609	1	0	2	16
1666	GCATCAAGGGTTTGGATCGNGG	0.234397137	1	0	0	17
1667	TCTCGGGCATTCGAGCCTANGG	0.604612852	1	0	0	3
1668	AGGCTGCTACTTGGTGCGCNGG	0.320646132	1	0	1	13
1669	AGTTCTGGACTTTCCGGACNGG	0.415340238	1	0	0	10
1670	GTGATACATTAACGCATCCNGG	0.555810372	1	0	0	5
1671	ACTTATTGACAGGTCCGACNGG	0.673332412	1	0	0	8
1672	TAAATCAGACTGTTCGCCCNGG	0.432787022	1	0	0	14
1673	CGTCACGGGTTCTTCCCCCNGG	0.646619941	1	0	0	3
1674	GTCGCGATCGGAAGCGCCGNGG	0.431699234	1	0	0	4
1675	GATGTTCAAGTCCTCGGCGNGG	0.595624604	1	0	0	7
1676	TGCACATCTACGAGACGGANGG	0.290681935	1	0	0	10
1677	GCGTGTTCCTGCTCAAGAGNGG	0.206353415	1	0	1	19
1678	TGGACAAGCTAGACGCGGGNGG	0.454607789	1	0	0	3
1679	TCGCCATCCTCATCAACATNGG	0.115078335	1	1	2	45
1680	CCGGAGAGGGATCTTGACCNGG	0.236759445	1	0	0	19
1681	CGCTGTGGACTCACCGGAGNGG	0.446743174	1	0	0	14
1682	GTGGTGACCCCCCGGAGGGNGG	0.185822739	1	0	0	24
1683	CAATCTGAGTGCGGTGGAGNGG	0.102650285	1	0	0	31
1684	CGGCGGCCGACATCGCAGTNGG	0.955114504	1	0	0	2
1685	GCGCAGAACCCGGTGCTGANGG	0.155880723	1	0	3	18
1686	TGGCTTGGTGACCGGCACGNGG	0.272125328	1	0	0	21
1687	AACTGCGGTCAGCCAAAGGNGG	0.174141732	1	0	1	18
1688	AGGGCAAGAACCACTCCCANGG	0.084817087	1	0	5	63
1689	ATCTTCAGCCTTCTGGCCGNGG	0.150677895	1	0	1	27
1690	AGGTATCTGTCGACTGCCANGG	0.520223439	1	0	0	6
1691	CGGATTGACTCCATTCCTGNGG	0.215438539	1	0	0	9
1692	CACCAGCATTATAAGCAGTNGG	0.180930093	1	0	1	22
1693	TGAGCTGATGGACCACTCGNGG	0.221977655	1	0	2	11
1694	ATCCAGCGGGACTTTGCCANGG	0.205171046	1	1	2	14
1695	GCCTGACCAAAGAGGACACNGG	0.10800107	1	0	5	38
1696	TGTGGCCCTGAGGGACACANGG	0.057997146	1	0	4	106
1697	GTAGTCACGGAAATAGCCTNGG	0.216247332	1	1	1	14
1698	CAAGAATCACCCCAAATACNGG	0.16179801	1	0	3	34
1699	AGAAGCTTTGTGCTGGACANGG	0.076751332	1	0	8	66
1700	CTATGACTCACTGTGACTCNGG	0.123587557	1	0	5	33
1701	TTGGCCATTGTTGTCAGCCNGG	0.119544033	1	0	2	41
1702	TTCATTGTCTCTCTAGCCCNGG	0.100185764	1	0	1	50
1703	GATGGCGCACATGACAACCNGG	0.388867742	1	0	1	10
1704	CATGGGGGTCAATCCCACCNGG	0.205141563	1	0	1	33
1705	CATTCACACAGATACAAGANGG	0.09896998	1	0	4	58
1706	AGCATATTCATGGCCCCGTNGG	0.276644468	2	0	1	9
1707	AGATGAATCGGTTGGCATGNGG	0.223438183	1	0	0	17
1708	TTCTTCTTTGCGGTCCAGTNGG	0.15768995	1	0	2	18
1709	CGCACGATAAGCGCGTCCCNGG	1	1	0	0	0
1710	TGCCGCCAACCGGCCCTCGNGG	0.61738032	1	0	0	4
1711	GAGAAGATACACCGGCAGTNGG	0.33201155	1	0	0	18
1712	GCTTGGATGCCCTAGACGTNGG	0.541017974	1	0	0	5
1713	GACGACACAGTGATGCACTNGG	0.175699843	1	0	1	21
1714	AACCTGAGACCGATGCACANGG	0.23338975	1	0	2	18
1715	TCCAAGTGAGCATCGAGAGNGG	0.32941363	1	0	0	21
1716	TTGTGTCGTTCGCCGCACANGG	0.834374579	1	0	0	2
1717	CACAAACAGGGCCGTGCACNGG	0.293683836	1	0	2	20
1718	GTGCATCGGCCTGCGGTACNGG	0.627794198	1	0	0	4
1719	ACACACCGTTCAATGAAAANGG	0.11578381	1	0	1	29
1720	CAATAACTACCTTCTCGCCNGG	0.472771116	1	0	0	11
1721	AGGACTGACGTCAGGTCGANGG	0.539142645	1	0	0	5
1722	CGAGGTGGACATGGCTCACNGG	0.104748169	1	0	2	31
1723	GGAGCCTTTCCCGTTAAACNGG	0.619229421	1	0	0	4
1724	TGGACACTGCTATAGGCCANGG	0.209131489	1	0	0	36
1725	GCCGAGAGCCGGGCAAACTNGG	0.284410725	1	0	0	17
1726	TGTCTGTAGTATCGCCGCCNGG	0.884672888	1	0	0	3
1727	ACAGGGTGCCATTGAAGACNGG	0.116858083	1	0	2	34
1728	TGTTATGGACATGTTCAAGNGG	0.109479364	1	0	2	40
1729	AGTTCCAGTTCATCATACANGG	0.176991478	1	0	4	26
1730	TGAACCGGAATTTAGGGAANGG	0.073401323	1	0	5	36
1731	CAGATGGTCTCGTCCTCGGNGG	0.344094549	1	0	0	11
1732	CATTGGACCCCTGTTCGGCNGG	0.706630841	1	0	0	5
1733	AACCATCGTCACCCAGAGGNGG	0.20628218	1	0	1	17
1734	CTTCGAGGTCCTAGGCTACNGG	0.269249601	1	0	1	9
1735	TCGGTGACAGGCTACGGAGNGG	0.302361943	1	0	0	12
1736	ACCTCTAGGGCCGCTGAGANGG	0.153603788	1	0	1	21
1737	ATCGATGGAGATGGCGCACNGG	0.474851714	1	0	1	12
1738	CCGGCACCCAACGATGACANGG	0.362505411	1	0	0	8
1739	TGACTAGAATGACCGCCAGNGG	0.22655913	1	0	1	12
1740	CATTCCAAGAACTTTCACGNGG	0.172201219	1	0	1	23
1741	GCGCGCGACCACGTACACGNGG	0.850896694	1	0	0	3
1742	ACCGCAGAAGCGCTCGTCANGG	0.647230409	1	0	0	3
1743	GCCATCATGACCGAGCGCANGG	0.671676685	1	0	0	4
1744	TGCGACGTATGGGCCGCCGNGG	0.756756757	1	0	0	2
1745	TGAATGGCACGGCGGCCGTNGG	0.632993688	1	0	0	3
1746	AGCGCGCGGCTCGTGAACANGG	0.779112295	1	0	0	3
1747	CTGGTACTTCGGCAAGGCTNGG	0.248072063	1	0	1	13
1748	GCTTGGTGCGAGATCTACCNGG	0.435282937	1	0	0	8
1749	CGCTACTGGTCCATCACACNGG	0.542353988	1	0	1	8
1750	GGTCGTTGATCTCGCAGCGNGG	0.768786127	1	0	0	1
1751	AGCCCCACCATGGTCGGGTNGG	0.339666412	1	0	0	16
1752	GTTGCTGCGTTTGGCGATCNGG	0.608051466	1	0	0	6
1753	CGCCCTTGTAGATGAGGGGNGG	0.169349985	1	0	2	10
1754	GGCGATGAGCCACACAGTGNGG	0.214298627	1	0	1	16
1755	TTCCGGCGCACGTGGTGCGNGG	0.350770936	1	0	1	4
1756	GGGGTTGCCAATGCCTCGGNGG	0.258941399	1	0	0	22
1757	CGCTACTGGTCGGTGACGCNGG	0.380139164	1	0	0	8
1758	CACGATGGTGGCCTTGACGNGG	0.262568474	1	0	3	8
1759	CGGCCTCAACGACGAGACCNGG	0.904572565	1	0	0	2
1760	CCGACTACCGAAAACGGGCNGG	1	1	0	0	0
1761	GCAGGCTCTGGTAGCGGAANGG	0.176132621	1	0	1	34
1762	GCCACCAGTGCATGAGGATNGG	0.15399152	1	1	0	36
1763	TGCGACTTCGTCACCAACCNGG	0.416004289	1	0	0	9
1764	GAGACTACGGACGAGGCGANGG	0.528477851	1	0	0	5
1765	CGAAGGCCATGATGCACAGNGG	0.160919226	1	0	0	24
1766	GTCATGTCTCTCATCGTCCNGG	0.428803334	1	0	2	14
1767	AGACGCTCGAACTTGGCAANGG	0.393979901	1	0	0	6
1768	AGAATATGGGCGGCCCCAANGG	0.332372373	1	0	0	8
1769	ATTGATGTGCTGTGCGTCANGG	0.335170995	1	1	0	19
1770	ATCCACTGCGATCACGCACNGG	0.277917709	1	0	0	10
1771	GGCCCCTACGCGCCACCACNGG	0.289784393	1	0	0	14
1772	ATGGGCGCAAACGACACCGNGG	0.388587906	1	0	0	5
1773	CAGTGCGCCGTAACGCAGCNGG	0.452122111	1	0	0	3
1774	ATCGAAACCCTGTGCGCCCNGG	0.857483492	1	0	0	3
1775	AGCGAAGTCACGAACACGTNGG	0.869767442	1	0	0	1
1776	GTCCCGGTAGACCACGAAGNGG	0.2691046	1	0	0	6
1777	TTCGACTCATACATCATGANGG	0.384951655	1	0	0	8
1778	CTGGAACACGTCCCCTCGGNGG	0.435281568	1	0	0	10
1779	AACCGTGTGAACTTATCGCNGG	0.422530589	1	0	0	5
1780	CATCGCATCATTGGGCGCGNGG	0.864457885	1	0	0	2
1781	TGCATCACACTCCGGATACNGG	0.402916709	2	0	1	7
1782	GGTAGTGCAAATCGCCCCCNGG	0.555228167	1	0	0	4
1783	GAACACACCGTGTTGTGAANGG	0.191963531	1	0	0	12
1784	TTGTCGACTTCTGCAAAGGNGG	0.092950058	1	0	0	28
1785	TGCATAGGATTATTGGACGNGG	0.405078718	1	0	2	3
1786	CCGGATAAGCGGAAAGGGCNGG	0.642611684	1	0	0	1
1787	GACAGGACGTCCGGGAACGNGG	0.602835596	1	0	0	8
1788	TGACGACTGTGAGTTCAAGNGG	0.208309729	1	0	1	14
1789	AGCACGTAGACCCTCCCGCNGG	0.414834315	1	0	0	7
1790	TCATCGGACCAGCCGGCCTNGG	0.677452466	1	0	0	4
1791	GTATAAATTCCGGACATGGNGG	0.290206951	1	0	0	14
1792	GCAAGCCGAGAGATCACTCNGG	0.20066881	1	0	1	21
1793	GCTCGTTCCTTAGCAAAGTNGG	0.2768922	1	0	1	18
1794	AAACCTAATGTGGGTAGACNGG	0.221555848	1	0	1	25
1795	CTGCGCTTCCGGGGAGTAANGG	0.426075765	1	0	0	7
1796	GTGTGGTAATTCATCTACCNGG	0.196679347	2	0	1	15
1797	TTGGATTAATTATTCCACTNGG	0.090410178	1	1	1	55
1798	GTGGGGCGACGAAGGCAAANGG	0.179797209	2	0	0	14
1799	AGCTTTGGACGAATAAACTNGG	0.136880087	1	1	0	26
1800	CTTTCTAGGACTAGAAGGCNGG	0.085032046	1	0	0	49
1801	TCCAGGGGGGCAACAACGCNGG	0.444948813	1	0	0	8
1802	CCAATGAAGGACACGGCCTNGG	0.139089876	1	0	1	30
1803	GTGGGAAACGTACCAAGGTNGG	0.31185457	1	0	0	14
1804	ACAGTGTTTGATTTTCACCNGG	0.082777146	1	0	0	60
1805	GTATAGGCACCACCAAGAANGG	0.13458064	1	0	3	28
1806	ATCTCGATTGTAGAGAAAGNGG	0.125691499	1	0	0	33
1807	TGAAACTTACCGTGGATACNGG	0.245136904	1	0	1	9
1808	GACCTGCTTTTCACCACTCNGG	0.126526026	1	0	1	28
1809	TTGCAGACCATTTTCTACGNGG	0.250685217	1	0	1	19
1810	CTTGGCAAATGGTGCAAGGNGG	0.135159053	1	0	4	49
1811	AGATCGAGGAGTTCCTCGANGG	0.438820207	1	0	0	6
1812	CTTTTCGGACCCGCGGGGTNGG	0.362876035	1	0	0	5
1813	GTGAACCGGGTAGTCCTCCNGG	0.757688157	1	0	0	5
1814	GGCGCCCCTCTCAAATAACNGG	0.571759183	1	0	0	5
1815	CTACAATGACCAGATCGAGNGG	0.412995391	1	0	0	7
1816	GTTGAAGCAAGCCTGGCACNGG	0.116603482	1	0	4	35
1817	TTCAACTCTAGCCCAGATCNGG	0.143325112	1	1	1	30
1818	TCCGTTCCATACATGTAGANGG	0.229765384	1	0	2	16
1819	ACCAACTTTGACTGGTAGANGG	0.102241187	1	0	3	28
1820	TTCTGCTGACTGAAGTGTGNGG	0.055126844	1	0	4	66
1821	GTCGCTGCCCCGAAAGGGGNGG	0.220427551	1	0	1	13
1822	AGCTCGCTTACCCGCCCTCNGG	0.465106032	1	0	1	8
1823	GTAGCTCACAATGGAACAGNGG	0.134606007	1	0	0	34
1824	CGGGTACGGTAGTCAGCGANGG	0.542048625	1	0	0	2
1825	ATAGGTCGTATCCCGGGTCNGG	1	1	0	0	0
1826	ATAGAGTTCAGCTCGGGAGNGG	0.189166146	1	0	0	15
1827	CTGAACGGGATTTGTGCCCNGG	0.189538045	1	0	0	13
1828	GATCGTCAAAAGGCTGAACNGG	0.181434649	1	0	2	15
1829	ACATTCGAGCTTGAGGCTGNGG	0.135813867	1	0	0	26
1830	TCGTCTTTGATGCGGTCGCNGG	0.799681586	1	0	0	4
1831	GAGCTGAAGATTACTCAGCNGG	0.151187818	1	0	5	23
1832	TAAGAGCTGCTCATCGCATNGG	0.927463194	1	0	0	8
1833	TAATAACCTTCTGGGAGGGNGG	0.112517894	1	0	0	27
1834	CGTGCTCTCCAACAGCCGCNGG	0.279620482	1	0	0	13
1835	GCGCAGTCTTACCGCAGGTNGG	0.667828864	1	0	0	4
1836	ACTCACGTTTCTCAGGCGTNGG	0.277327228	1	0	1	16
1837	ATCCACAATCGAGTGTGAGNGG	0.214852253	1	0	1	10
1838	CCAGTGCCAACCTCAGATGNGG	0.086608229	1	0	4	58
1839	AAGACCTCGGTAGCCCCCTNGG	0.296810798	1	0	0	14
1840	ACCTCAGATTCTGACAGCGNGG	0.174523075	1	0	1	32
1841	CCCATACTCTGAAGCCGACNGG	0.550072915	1	0	1	8
1842	TTAAAGCGCTGGGCATCCGNGG	0.341341696	1	0	0	8
1843	TGAGCGGCCTGCCTTCCGANGG	0.253045579	1	0	1	13
1844	CGGCGAGGGCCACTGGTAANGG	0.835443038	1	0	0	3
1845	GCTTTTGGTGTAAAGCCGGNGG	0.358689362	1	0	0	9
1846	CGGCGGCACCCAGAGAGTANGG	0.230089294	1	0	0	17
1847	AAACTCTTCCCCGGACGCANGG	0.35454542	1	0	0	8
1848	ATGGGCCGGACATAAGCCGNGG	0.500663272	1	0	0	4
1849	GTCGATAGTCCTCCGGCAGNGG	0.804733728	1	0	0	1
1850	AACACGGTACCTCCGGAGCNGG	1	1	0	0	0
1851	TTCTGAGTGGGCCGTGGACNGG	0.181451122	1	0	2	23
1852	CAGTGTCTCAAAGGACAATNGG	0.07339951	1	0	9	38
1853	GTAATATTTGGTTTGGGCCNGG	0.048756652	1	0	12	57
1854	TACTTTGTAAGGTGAATCCNGG	0.132047548	1	0	3	24
1855	CTAACCTGGTAGAGCTCAGNGG	0.125199619	1	0	1	31
1856	GCTGGGCTGGCAAACGTCGNGG	0.434354463	1	0	2	7
1857	ACCGGCATCCTCTAACAAGNGG	0.280118404	1	0	0	10
1858	TCGGTCTCCGAGTCAGATCNGG	0.756802363	1	0	0	2
1859	TTGGCCTCACATACGCGGTNGG	0.758715308	1	0	0	4
1860	GTAGTGCTACAGATAGACGNGG	0.460760967	1	0	0	10
1861	AAACGAGTTCCGCTACTCCNGG	0.401785098	1	0	1	3
1862	TTGTGATAAGACAATGCCGNGG	0.412603842	1	0	1	9
1863	TATGAATAGCCGTTAGAGGNGG	0.518723994	1	0	0	3
1864	CCGTCCATGGGCCGCACATNGG	0.409292349	1	0	0	13
1865	CGGGACCCTGATGCAAACTNGG	0.279940404	1	0	0	13
1866	GACACCTTTGAACGGAATCNGG	0.266085286	1	1	0	10
1867	TTCGAGTGACCTTTACACCNGG	0.343098405	2	0	0	6
1868	GACATTCCATGGGACGACANGG	0.331404111	1	1	2	19
1869	GATCCACTAACGGTGATGANGG	0.357348864	1	1	1	7
1870	AGGCGATGATGAGCACCGTNGG	0.348549917	1	0	1	10
1871	TCTGTTACTTTCATAAGCCNGG	0.139713973	1	0	3	30
1872	GCTGTTCATTTTGAGGAGGNGG	0.076400314	1	0	2	57
1873	AACTGCCTTCAAACAAGGGNGG	0.090522292	1	1	6	51
1874	GTGCAGTGCATCCGTGACANGG	0.336888136	1	0	1	12
1875	TTATATTACTTCGCAAAGANGG	0.146754972	1	0	0	39
1876	GCCGATGGGTTGTCCGACTNGG	0.938416422	1	0	0	1
1877	CCCCTATGGAGACGGCGAANGG	0.595367759	1	0	0	8
1878	ACCTTCAGACGACTCGTCGNGG	0.820175194	1	0	0	2
1879	GTCCACCCGCTGACGGCACNGG	0.649953979	1	0	0	5
1880	CCGTAAGCCACTATTACCANGG	0.388621648	1	0	1	6
1881	AAGACTGTTCATCTCCAGTNGG	0.134484987	1	0	2	32
1882	TCAGGGTGTTTAGAAAACCNGG	0.115419096	1	0	1	36
1883	GGAAAAGTGGGATCGATGCNGG	0.301800025	1	0	1	19
1884	AAGAATTGTAGGTGCATACNGG	0.188233065	1	0	1	21
1885	GCAACAGTGCTCATGTACANGG	0.136012497	1	0	0	35
1886	CCAGATTATACTCGTCCCANGG	0.716133013	1	0	0	6
1887	GCTACTTCCATTGATGGCANGG	0.176836273	1	0	0	24
1888	GTCTGGAGATTCTAACAAANGG	0.097099606	1	0	0	33
1889	CAGTCAGGTGTTCAGTCAANGG	0.147841629	1	0	1	29
1890	CTTGAGTACCAGTAACAAANGG	0.119393884	1	0	2	29
1891	GCGGACCCTACAAACCACCNGG	0.572139521	1	0	0	7
1892	CACTTTTAGTAGGAGAGTCNGG	0.08022151	1	0	1	41
1893	GGTGTGGCACGGAAAGTACNGG	0.138602017	1	0	1	27
1894	CGTGGAGGGCATTAGCATCNGG	0.174145002	1	0	0	13
1895	TTAAGAATGCAACCGAAGCNGG	0.196438403	1	0	0	27
1896	GATGCCTTCGTGAACAGCCNGG	0.260519621	1	0	0	21
1897	CCCTAGTTTGCCATGTGGGNGG	0.138084686	1	0	2	26
1898	GTAGTAGTGGTAAACGGTCNGG	0.535365434	1	0	0	5
1899	CATAAGTTCTGCTAACCCGNGG	0.218245905	1	0	0	14
1900	GAGGGTCATCGATGACGCCNGG	0.265297402	1	0	1	6
1901	TATGGGCTCAATGTGGATCNGG	0.219794258	1	0	0	20
1902	ATGTCCGCGCACAGAGCTCNGG	0.237748599	1	0	1	13
1903	TCCCCGCAAGTTCTCAGGCNGG	0.181254022	1	0	1	30
1904	CATCTGGTGCTAATCCGAGNGG	0.243828664	1	0	1	10
1905	TCCATTCCTGAACTGCGCCNGG	0.207214638	1	0	2	26
1906	TTTAAGCTCCGGTACGGAGNGG	0.710958023	1	0	1	2
1907	GGCTGACTTCCCGCTAGACNGG	0.436334557	1	0	0	9
1908	GGTGCACCGCTATCTGACGNGG	0.857142857	1	0	0	1
1909	TGCTGTCGTCGATAACCCGNGG	0.640878993	1	0	1	1
1910	GTGCACCGCTTCAGATCTGNGG	0.187905746	1	0	1	15
1911	TGAGACGTGCGCGACCTACNGG	0.439209377	1	0	1	1
1912	CTTAGGCCACGAATGGCGGNGG	0.395066642	1	0	0	6
1913	AAGATGTTGGAGCGCCGCTNGG	0.734985938	1	0	0	5
1914	GGATCCTGCTAAAGCGGAGNGG	0.489512064	1	0	1	7
1915	ATGCACCACATTCGTGACCNGG	0.139733413	1	5	4	11
1916	ATGGCTCTACCGCTCCCGANGG	0.143625416	1	8	1	4
1917	TAATAGGTGAGCATGCCATNGG	0.16719139	1	8	1	16
1918	TAATAGGTGAGCACACCATNGG	0.107545989	1	8	1	16
1919	AAAGCGCACCCAAGCAATCNGG	0.220861177	1	0	2	12
1920	CCTACGTGCAGATCCGACGNGG	0.639784946	1	0	1	2
1921	CGTAGGGTAGCACTGCCTCNGG	0.296868999	1	0	0	9
1922	CATATAAAGATAGGGATCGNGG	0.394547791	1	0	0	12
1923	TTTCGTTCCAACATAGGCTNGG	0.14602753	1	0	2	17
1924	AGCTGCCTCTTGAGGGGTCNGG	0.098864805	1	0	1	57
1925	AGGGTTGTTTGCCACTGACNGG	0.218257285	1	0	1	19
1926	GCCCTTCTACTGTCTCACGNGG	0.245420697	1	0	2	14
1927	GCGGGTGTTGGCATCCAATNGG	0.517396949	1	0	0	6
1928	GTGTAGAGGTCAGTTCGCANGG	0.414473323	1	0	0	11
1929	TAGTATCTGTGTAGTCCGGNGG	0.270321503	1	0	0	13
1930	AGCCCGTTGGGATATACACNGG	0.399398798	1	0	0	7
1931	AAGTCACTAATATGCGAGCNGG	0.46271757	1	0	1	8
1932	CTGCTAGTCTTTACAGTCGNGG	0.317026281	1	0	0	9
1933	GTATGGTATACCCGGAACANGG	0.314505533	1	0	0	10
1934	CTGGTAGATTTCACCATAGNGG	0.245019449	1	0	0	22
1935	TAATCCACGCTTCCGAGTCNGG	0.504703579	1	0	0	3
1936	TATGATCTGTTCATTAGGCNGG	0.180886844	1	0	0	37
1937	CACAGGACGAGTCCACCCANGG	0.272918523	1	0	2	15
1938	TCCTGACGATAACCAGCCCNGG	0.44487675	1	0	0	8
1939	CTCGAATGCGTTCCCAGCGNGG	0.621308114	1	0	0	4
1940	TCGTTTCGTGGAGGGCCGTNGG	1	1	0	0	0
1941	TGCGAAACGGAATGGTCGANGG	0.620291226	1	0	0	2
1942	CCGGGGATCATCAGGTCGGNGG	0.390270068	1	0	0	9
1943	CACTTACCGGTAGTGTCCCNGG	0.405375515	1	0	0	9
1944	ACCCTTCTCATTAGGCACCNGG	0.192142346	1	0	1	18
1945	CTTACGGTAGACACGGACTNGG	0.5236	1	0	0	4
1946	CTGGATCCCGACAGCCGGANGG	0.378534988	1	0	0	12
1947	ACGAGCCACACTGTCCCAGNGG	0.151108696	1	0	2	28
1948	AAGAAACCACCCCAGCGGCNGG	0.197260297	1	0	1	22
1949	CCGACCGTCATGTTAACGTNGG	0.763636364	1	0	1	1
1950	CCAACACTGCACTTAAATANGG	0.142915808	1	0	2	33
1951	AGTTGTAGGTCGTTCTCAANGG	0.493082974	1	0	1	6
1952	TGTGCAAAGTTAGCAAAATNGG	0.07933756	1	0	6	70
1953	AAGTTTCAACGAACAAAGCNGG	0.160389096	1	0	1	21
1954	CAGCGCGGGGTCACCTACGNGG	0.820796306	1	0	1	2
1955	ATTGACTTGACACGATGAGNGG	0.34507603	1	0	0	9
1956	CTGCAATCCCGTGGAAATGNGG	0.140467261	1	0	2	21
1957	ATCACCCAGAAGTGTCCGANGG	0.408281991	1	0	1	15
1958	TCTCACGCTCGGACATCCCNGG	0.246956073	1	0	2	11
1959	TCAGTAAAATACTCCAACGNGG	0.316635557	1	0	0	15
1960	TTCTGTTCTATCGGTACCANGG	0.134872299	1	0	1	18
1961	TCTATTATGATCCTTCCACNGG	0.108147838	1	0	2	35
1962	TTGTGCTAGAAGTCGGATANGG	0.368498127	1	0	3	10
1963	GAACATACAAGCTGCAATGNGG	0.113135784	1	0	6	40
1964	CCAGATAAATGTAAAATCGNGG	0.13175296	1	0	2	22
1965	GTTCTTCGACGAACAGATGNGG	0.206625338	1	1	1	9
1966	AACTACTGGTCTCTCCCAGNGG	0.119942275	1	1	5	28
1967	ATACCCTCTTTGCCGAAAGNGG	0.214893399	1	0	1	13
1968	CAATGACCGGCCTTCGATGNGG	0.529191524	1	0	2	7
1969	CGCTATGGGAATAAACCAGNGG	0.331364426	1	0	0	11
1970	GTACCTCAGCTACGTGAAGNGG	0.368670066	1	0	0	8
1971	GCAGATTAGTTTACCGATANGG	0.624560655	1	0	0	11
1972	TGCGTAATATCCATAAACANGG	0.294280682	1	0	1	16
1973	AGAACGGTTTTACACTAAGNGG	0.494375488	1	0	2	6
1974	TTTGCCATCGCTTGCAATANGG	0.410608611	1	0	0	11
1975	GCCTAGGTCTGCAACCATGNGG	0.221896771	1	0	3	17
1976	ACAGTCAATCCTAGCACGGNGG	0.305113444	1	0	0	10
1977	ATTCGGACCTCGCCGCATCNGG	0.413111567	1	0	0	2
1978	ACCGGCCGGGCCACGAACTNGG	0.766837626	1	0	0	5
1979	GGTTCCATCGTATGGCTCANGG	0.386053349	1	0	1	8
1980	AGTTGACTTTGGCTACTACNGG	0.171121977	1	0	2	23
1981	CTTTAACGTCAATCTCAGCNGG	0.156773698	1	0	1	17
1982	AAGCATCATCCAGGCGACCNGG	0.420713952	1	0	0	13
1983	GCTTGAACTTGTTGTCAGCNGG	0.148629609	1	0	0	26
1984	GACGTGTACCACTACGAGGNGG	0.788091068	1	0	0	1
1985	CTTACCCGTTCGTTGCCAANGG	0.673012628	1	0	0	4
1986	ACGCGCTGAGAGTCCGTGANGG	0.663316469	1	0	0	8
1987	CAGACCTCGACCATGATAANGG	0.371347033	1	0	0	9
1988	GGCCGCCGTACTGCAAGATNGG	0.608802817	1	0	0	2
1989	CCATGTTTACAAGTCGGACNGG	0.692422915	1	0	0	5
1990	TCGTCTCAAAAGGGACGCTNGG	0.501970136	1	0	0	4
1991	AACGCCTGCAAGCTCACGCNGG	0.742550049	1	0	0	3
1992	TTCCAAATTCACGGACGTANGG	0.424818574	1	0	1	5
1993	CTAGCAGTCGCTCTGATCANGG	0.389689222	1	0	0	7
1994	CCGTGTTTGTAATGTAACANGG	0.261442702	1	0	0	17
1995	TTAGAAAACGGCCAAACTGNGG	0.07965317	1	0	2	47
1996	TCTGCACCAGATAGACAAGNGG	0.088050742	1	0	3	47
[truncated: 88,713 more rows]
