# Supplementary material for: CSC software corrects off-target mediated gRNA depletion in CRISPR-Cas9 essentiality screens
Source: Nat Commun. 2021 Nov 9;12:6461. doi: 10.1038/s41467-021-26722-w (PMC8578331; doi:10.1038/s41467-021-26722-w)
Supplement: Supplementary file 6 — Supplementary Data 4 [file 41467_2021_26722_MOESM6_ESM.txt]

Forward Pass
----------------------------------------------------------------
iter  parent  var  knot   mse       terms  gcv    rsq    grsq   
----------------------------------------------------------------
0     -       -    -      0.649614  1      0.650  0.000  0.000  
1     0       0    5028   0.608334  3      0.608  0.064  0.063  
2     0       1    7032   0.601130  5      0.601  0.075  0.074  
3     0       4    72493  0.595033  7      0.595  0.084  0.084  
4     0       4    64858  0.589942  9      0.590  0.092  0.091  
5     0       0    35045  0.588231  11     0.589  0.094  0.094  
6     0       0    70745  0.585653  13     0.586  0.098  0.098  
7     0       2    46050  0.584804  15     0.585  0.100  0.099  
8     0       4    76385  0.584371  17     0.585  0.100  0.100  
----------------------------------------------------------------
Stopping Condition 2: Improvement below threshold

Pruning Pass
----------------------------------------------
iter  bf  terms  mse   gcv    rsq     grsq    
----------------------------------------------
0     -   17     0.58  0.585  0.100   0.099   
1     16  16     0.58  0.585  0.100   0.100   
2     11  15     0.58  0.585  0.100   0.100   
3     1   14     0.58  0.585  0.100   0.100   
4     6   13     0.58  0.585  0.100   0.100   
5     3   12     0.58  0.585  0.100   0.100   
6     9   11     0.58  0.585  0.100   0.100   
7     13  10     0.58  0.585  0.100   0.099   
8     15  9      0.59  0.585  0.099   0.099   
9     14  8      0.59  0.586  0.098   0.098   
10    4   7      0.59  0.588  0.094   0.094   
11    10  6      0.59  0.593  0.087   0.087   
12    12  5      0.60  0.596  0.082   0.082   
13    7   4      0.60  0.603  0.072   0.072   
14    5   3      0.60  0.603  0.071   0.071   
15    8   2      0.61  0.608  0.064   0.063   
16    2   1      0.65  0.650  -0.000  -0.000  
----------------------------------------------
Selected iteration: 5

Earth Model
------------------------------------------------
Basis Function            Pruned  Coefficient   
------------------------------------------------
(Intercept)               No      3.23807       
h(specificity-0.111019)   Yes     None          
h(0.111019-specificity)   No      -8.99694      
h(h0-405)                 Yes     None          
h(405-h0)                 No      0.0175095     
h(h3-482)                 No      -0.0493021    
h(482-h3)                 Yes     None          
h(h3-527)                 No      0.0492823     
h(527-h3)                 No      -0.00668083   
h(specificity-0.0460087)  No      0.0572356     
h(0.0460087-specificity)  No      -25.4884      
h(specificity-0.240925)   Yes     None          
h(0.240925-specificity)   No      -1.59528      
h(h1-16111)               No      1.19006e-05   
h(16111-h1)               No      -0.000424381  
h(h3-172379)              No      2.8158e-05    
h(172379-h3)              Yes     None          
------------------------------------------------
MSE: 0.5845, GCV: 0.5848, RSQ: 0.1003, GRSQ: 0.0997
                gcv
specificity     0.76   
h0              0.03   
h1              0.02   
h2              0.00   
h3              0.19   

RMSE on Predictions
0.762566374862
