# Supplementary material for: CSC software corrects off-target mediated gRNA depletion in CRISPR-Cas9 essentiality screens
Source: Nat Commun. 2021 Nov 9;12:6461. doi: 10.1038/s41467-021-26722-w (PMC8578331; doi:10.1038/s41467-021-26722-w)
Supplement: Supplementary file 7 — Supplementary Data 5 [file 41467_2021_26722_MOESM7_ESM.txt]

Forward Pass
----------------------------------------------------------------
iter  parent  var  knot   mse       terms  gcv    rsq    grsq   
----------------------------------------------------------------
0     -       -    -      0.499072  1      0.499  0.000  0.000  
1     0       1    73537  0.473866  3      0.474  0.051  0.050  
2     0       2    57289  0.465526  5      0.466  0.067  0.067  
3     0       0    20809  0.461430  7      0.462  0.075  0.075  
4     0       0    46453  0.461352  9      0.462  0.076  0.075  
----------------------------------------------------------------
Stopping Condition 2: Improvement below threshold

Pruning Pass
----------------------------------------------
iter  bf  terms  mse   gcv    rsq     grsq    
----------------------------------------------
0     -   9      0.46  0.462  0.076   0.075   
1     3   8      0.46  0.462  0.076   0.075   
2     7   7      0.46  0.462  0.076   0.075   
3     1   6      0.46  0.462  0.076   0.075   
4     5   5      0.46  0.462  0.075   0.075   
5     6   4      0.46  0.462  0.075   0.075   
6     8   3      0.47  0.466  0.067   0.067   
7     4   2      0.47  0.474  0.050   0.050   
8     2   1      0.50  0.499  -0.000  -0.000  
----------------------------------------------
Selected iteration: 3

Earth Model
----------------------------------------------
Basis Function           Pruned  Coefficient  
----------------------------------------------
(Intercept)              No      -5.85887     
h(h0-5)                  Yes     None         
h(5-h0)                  No      0.570641     
h(h1-24)                 Yes     None         
h(24-h1)                 No      0.14277      
h(specificity-0.181183)  No      -0.0712829   
h(0.181183-specificity)  No      0.789997     
h(specificity-0.520774)  Yes     None         
h(0.520774-specificity)  No      0.174245     
----------------------------------------------
MSE: 0.4614, GCV: 0.4615, RSQ: 0.0755, GRSQ: 0.0753
                gcv
specificity     0.11   
h0              0.67   
h1              0.22   
h2              0.00   
h3              0.00   

RMSE on Predictions
0.6800870726785307
